# Supplementary material for: Feeding sows milk biofortified with n-6 and n-3 modulates immune status of sows and drives positive transgenerational effects
Source: PLoS One. 2024 Aug 27;19(8):e0306707. doi: 10.1371/journal.pone.0306707 (PMC11349115; doi:10.1371/journal.pone.0306707)
Supplement: S3 File — (XLSX) [file pone.0306707.s003.xlsx]

## Sheet: FAProfile
Animal	Period	Day	Treatment	Myristic	Palmitic	Stearic	Elaidic	Palmitoleic	Oleic	Linoleic	Dihomo-γ-linolenic	ARA	γ-Linolenic	α-Linolenic	EPA	DHA	n6/n3	ARA/EPA
517	Gestation	D40	TC	11.2	243.9	85.7	5.1	6.9	234	427.7	6.1	106.7	3.2	6.5	3	2.8	44.2	35.57
590	Gestation	D40	TC	31.4	245.5	149.4	3.8	10.5	244.6	346.2	3.8	105.7	3.5	7.6	1.1	1.8	43.73	96.09
659	Gestation	D40	TC	14.1	256	173.9	5.8	8.4	281.6	417.2	10.5	118.7	5.4	6.9	2.4	3	44.86	49.46
714	Gestation	D40	TC	15.7	167.6	146.9	0.8	6	189.9	335.5	8	83.1	2.3	6.5	1	8.6	26.64	83.1
716	Gestation	D40	TC	19.3	235.6	198.4	3.5	8.5	267.2	438.1	7	156.2	5.3	9.3	1.8	8	31.76	86.78
531	Gestation	D40	n3	15.7	173.7	160.9	1	5.7	193.2	331.8	5.9	101.3	2.9	6	1	1.8	50.22	101.3
648	Gestation	D40	n3	6.7	224.7	146.6	5.6	8.6	239.1	350.9	9	106.9	4.9	6.1	1.9	2.4	45.36	56.26
680	Gestation	D40	n3	4.6	154.5	131.2	5.3	12.7	163.8	225.8	5.2	85.2	4.8	3.2	2.1	1.8	45.21	40.57
709	Gestation	D40	n3	9	200.6	119.7	3.7	6.9	225.3	313.8	4.6	95.3	4.2	6.3	1.4	1.5	45.42	68.07
717	Gestation	D40	n3	9.7	223.4	168.3	3	7	243.5	399.2	10.2	126.7	4.5	7.8	2.1	4.1	38.61	60.33
571	Gestation	D40	n6	19.3	187.7	182.4	1.5	5.5	223.9	365.3	4.8	131.9	3.8	8.2	1.6	2.7	40.46	82.44
649	Gestation	D40	n6	15.2	219.7	130.4	4.3	8.7	232.3	365.6	2.4	71.3	3.1	8.7	2.2	1.3	36.26	32.41
656	Gestation	D40	n6	14.2	248.1	162.8	5.2	8.7	255.6	384.6	6.8	87.4	3.5	7.1	1.7	1.8	45.5	51.41
64	Gestation	D40	n6	18.5	296.4	179.5	9.1	9	303	421.2	5.2	100.5	3.7	7.6	2.2	2	44.97	45.68
710	Gestation	D40	n6	9.1	214.8	196.3	3.6	13.1	277.2	359.3	7	112	4.4	6	1.8	2.2	48.27	62.22
512	Gestation	D107	TC	30.6	255.5	158.1	2.1	10.9	279.8	415.2	3.3	124.6	6.5	9.8	2.4	3.5	35.01	51.92
590	Gestation	D107	TC	14.3	196.3	130.1	0.8	7.9	217.7	370.4	5.4	84	4.8	9.7	2.6	1.9	32.72	32.31
659	Gestation	D107	TC	18.5	254.4	153.4	2.9	11.7	293.4	403.5	5.5	96.2	5.2	10.3	2.3	5.1	28.84	41.83
675	Gestation	D107	TC	10.2	165.8	150.1	3.1	7.6	202.9	314.3	4.4	100.7	3.3	7.3	1.3	4	33.55	77.46
714	Gestation	D107	TC	17.7	191.6	139.1	1.2	9.2	244.5	335.6	3.1	92.9	5.1	9.4	1.9	1.6	33.85	48.89
531	Gestation	D107	n3	24	243.6	161.1	3.7	11.4	314.4	468.9	5.9	85.5	4.3	16	2.3	1.8	28.09	37.17
648	Gestation	D107	n3	18.6	179.8	154.4	1.2	8.3	199.8	300.1	4.2	81.3	2.6	7.9	1.1	1.3	37.69	73.91
676	Gestation	D107	n3	9.9	189.4	174.7	2.5	8.7	247.2	391.8	7.9	109.4	5	9.8	2.2	2.7	34.97	49.73
680	Gestation	D107	n3	32	240.9	192.1	0.9	14.4	337.8	475.1	5	120.4	4.6	19.6	2.4	3.2	24.01	50.17
717	Gestation	D107	n3	5.8	178.1	158.7	4.5	11.4	260.9	261.8	3.8	106.4	4.5	5.6	4.5	2.1	30.86	23.64
571	Gestation	D107	n6	13.4	212.7	202.4	4.6	10.1	290.9	333.6	4	146.8	8.7	6.6	3.7	4.1	34.24	39.68
649	Gestation	D107	n6	7.9	157.5	130	2.1	6.9	215.2	313.5	3.5	88.1	4.1	5.5	1.6	1.3	48.71	55.06
656	Gestation	D107	n6	27.9	192.2	184.4	1.5	25.9	277.8	419.2	4.2	82.2	5.8	10.6	71.6	3.3	5.98	1.15
664	Gestation	D107	n6	22.4	281.1	174.9	2.2	15.3	340.1	455.1	5.8	107.3	6.4	13.9	3	1.9	30.56	35.77
710	Gestation	D107	n6	22.3	267.3	216.4	2.1	19.6	384.3	476.2	5.3	127.5	7.4	16.6	3.2	2	28.28	39.84
520	Lactation	D1	TC	4.1	154.7	122.1	2.7	8.2	182.7	298	4.8	115.8	3.8	4.4	2.9	2.8	41.82	39.93
659	Lactation	D1	TC	3.1	105.8	83	1	7	153.8	195.8	3.5	67	2.3	4	1.6	1	40.7	41.88
709	Lactation	D1	TC	2.7	92.3	55.9	1.5	6.2	105.6	159.5	1.5	38.8	2.1	3.8	1.2	0.7	35.42	32.33
648	Lactation	D1	TC	2.8	97	79.9	1.3	7.5	149.7	166.5	3.2	67.9	3.2	2.2	2	0.9	47.22	33.95
531	Lactation	D1	n3	3.7	129.1	79.1	2	13.8	154.2	232	5.4	80.6	5.2	3.5	2.1	1.5	45.52	38.38
664	Lactation	D1	n3	3.2	121.8	87.1	2.1	13.7	156.5	177.9	3.4	67.8	4.9	3	2.2	1.3	39.08	30.82
710	Lactation	D1	n3	2.5	61	58.6	0.9	6.2	93.8	95.8	1.7	38	2.3	1.5	1.2	0.6	41.76	31.67
714	Lactation	D1	n3	2.4	85.2	76.9	1.4	5.6	104.5	144.8	3.4	62.3	3.1	2.4	1.4	1	44.5	44.5
680	Lactation	D1	n3	5.6	106.6	77.8	1.1	4	128.3	162.6	3.7	57	4.1	3.9	2.5	1.8	27.73	22.8
656	Lactation	D1	n6	4.5	111.2	102.9	1.7	10.9	210.4	173.4	4.1	61.1	2.9	4	1.9	1.3	33.54	32.16
661	Lactation	D1	n6	5.7	135.2	93.2	2.2	13.8	209.9	135.3	1.9	53.6	3.1	2.9	1.5	1.2	34.63	35.73
716	Lactation	D1	n6	3.4	91.7	105.4	0.8	5.5	124.1	146.8	6.2	84.9	3.7	1.7	2.2	2.6	37.17	38.59
590	Lactation	D1	n6	2.6	121	148.1	2	6.8	195.3	260.5	4.2	138.6	3.3	5	2.4	3.5	37.3	57.75
571	Lactation	D1	n6	9.4	244.2	247	2	19.7	376.9	262.4	3.4	216.6	12.4	4.3	6.7	8.8	24.99	32.33
512	Lactation	D21	TC	9.9	217	183.2	9.8	9.5	250.7	345.4	5.2	148.3	6.2	6.6	6	4.5	29.54	24.72
590	Lactation	D21	TC	3.8	208.1	208.1	9.9	16.4	319.1	323.1	5.1	199.8	8.2	5.5	5.7	4.1	35.05	35.05
659	Lactation	D21	TC	9.3	265.3	211.5	10.1	19	412.4	314.8	6.6	146.9	7.6	6.4	5.6	2.4	33.05	26.23
675	Lactation	D21	TC	22.5	277.1	181.9	4.6	17.3	375	476.8	4.5	113.6	8	15.1	2.8	2	30.3	40.57
714	Lactation	D21	TC	28.2	228.1	181.4	8.2	21.9	332.4	300.8	4.1	96.7	6.3	9.6	4.5	1.4	26.32	21.49
531	Lactation	D21	n3	21	309.2	171.7	8.4	11.9	309.9	441.9	5.1	9.5	4	7.7	1.8	1.8	48.38	53.17
648	Lactation	D21	n3	6.5	207.9	176.8	5.9	18.3	326.2	239	4.4	137.1	7	5.9	6.6	2.3	26.18	20.77
680	Lactation	D21	n3	6.2	199.7	226.9	9.5	20.5	352.2	336.7	7	140.6	7.3	8.9	7.6	2.5	25.87	18.5
709	Lactation	D21	n3	8.8	199.9	126	2.6	17.4	281.3	231.9	3.9	78.2	3	6.1	2.8	0.8	32.68	27.93
715	Lactation	D21	n3	10.6	287.2	189.2	6	16.2	341.6	391.3	11.5	133.1	7.1	9.6	4.9	2.7	31.57	27.16
518	Lactation	D21	n6	5	190.1	192.6	6	11.2	234.9	302.8	5.7	145	6.2	4.3	3.9	7.8	28.73	37.18
571	Lactation	D21	n6	4.9	167.6	194.7	7.4	10.2	263.6	275.2	4.2	132.4	4.8	5.2	4.1	4	31.32	32.29
656	Lactation	D21	n6	10.7	185.1	211.4	6.6	11.4	295.7	292.8	7.6	102.3	4.6	4.9	4.3	3.6	31.82	23.79
664	Lactation	D21	n6	7.6	259.8	200.8	18.6	16.1	343.4	325.6	5.9	105.5	6.3	6.7	6	1.4	31.44	17.58
710	Lactation	D21	n6	5	157.1	207.2	7.6	17.3	293.9	230.4	6	118	5.5	4.5	5.7	1.9	29.74	20.7

## Sheet: Backfat_thickness
Animal	Treatment	Day	Weight (kg)	Backfat thickness (mm)
520	TC	D40	160	13.2
659	TC	D40	165	19.4
647	TC	D40	158	10.8
517	TC	D40	162	14
677	TC	D40	184	14.1
512	TC	D40	150.5	13.9
714	TC	D40	168	17.8
716	TC	D40	.	17.4
675	TC	D40	152	10.1
590	TC	D40	144.5	13.2
709	n3	D40	184.5	20.1
648	n3	D40	165.5	14.7
531	n3	D40	156	17.8
680	n3	D40	169	15.5
647	n3	D40	174.5	17.1
715	n3	D40	162	15.5
717	n3	D40	156	14
673	n3	D40	176.5	16.3
676	n3	D40	154	16.8
664	n6	D40	169.5	14.7
646	n6	D40	157	15.5
710	n6	D40	152	13.2
518	n6	D40	160.5	10.8
656	n6	D40	171.5	14.7
661	n6	D40	167.5	14.7
596	n6	D40	162	13.2
649	n6	D40	160	17.1
571	n6	D40	132	17.8
520	TC	D107	198	16.3
659	TC	D107	209.5	16.3
647	TC	D107	208	15.2
517	TC	D107	192	15.2
677	TC	D107	230	15.2
512	TC	D107	198.5	15.2
714	TC	D107	205	16.3
716	TC	D107	188	16.3
675	TC	D107	206	16.2
590	TC	D107	235	18.7
709	n3	D107	221.5	17.4
648	n3	D107	210	16.3
531	n3	D107	192	16.7
680	n3	D107	215	16.3
647	n3	D107	204	16.3
715	n3	D107	202	15.2
717	n3	D107	199	14.1
673	n3	D107	209.5	15.2
676	n3	D107	198	17.4
664	n6	D107	223	17.4
646	n6	D107	200.6	14.1
710	n6	D107	199	18.4
518	n6	D107	193.5	16.3
656	n6	D107	217.5	17.4
661	n6	D107	203.5	17.4
596	n6	D107	198	16.3
649	n6	D107	220	18.4
571	n6	D107	170	17.4

## Sheet: Serum_Biocemistry 
Animal	Period	Day	Treatment	Ureia	Total Protein	Total Cholesterol	HDL	LDL	VLDL	Glucose	Triglyceride
72	Gestation	D107	n6	39	8.4	57.2	29.1	19.98	8.12	107	104
84	Gestation	D107	n6	20	7.64	49.8	24.8	13.98	11.02	.	80
512	Gestation	D40	TC	22	7.9	75.4	34.5	34.38	6.52	92	203
512	Gestation	D107	TC	.	.	.	.	.	.	126	.
512	Lactation	D1	TC	21	7.1	68	21	44	3	73	16
512	Lactation	D21	TC	29	6.84	88.4	44.1	40.42	3.88	116	52
517	Gestation	D107	TC	46	8.3	80.2	33.8	30.62	15.78	.	75
517	Lactation	D1	TC	23	7	54	10	42	2	71	11
518	Gestation	D40	n6	36	8.5	68.9	34.5	27.98	6.42	89	71
518	Lactation	D1	n6	21	6.81	38	14	20	4	73	19
518	Lactation	D21	n6	26	7.57	85.3	40.1	42.44	2.76	137	67
520	Gestation	D107	TC	27	7.64	85.3	37.2	26.78	21.32	.	146
520	Lactation	D1	TC	32	7.53	77	28	44	5	73	25
531	Gestation	D40	n3	41	8.4	66.1	32.5	25.6	8	.	54
531	Gestation	D107	n3	29	9.37	64.6	31.1	17.06	16.44	138	76
531	Lactation	D1	n3	35	7.47	58	20	31	7	81	36
531	Lactation	D21	n3	33	7	71.7	40.5	28.58	2.62	101	54
569	Gestation	D40	n6	41	7.65	59.8	29.3	22.5	8	88	69
569	Lactation	D1	n6	23	6.44	40	12	18	10	55	51
571	Gestation	D40	n6	33	7.16	63.8	30.7	24.04	9.06	96	61
571	Gestation	D107	n6	25	6.9	61.8	27.8	24.24	9.76	122	69
571	Lactation	D1	n6	14	6.22	53	15	30	8	65	39
571	Lactation	D21	n6	25	6.34	73	37.8	32.18	3.02	92	43
590	Gestation	D40	TC	42	8	70.9	33.9	27.24	9.76	90	113
590	Gestation	D107	TC	24	7.9	73.2	31.3	24.7	17.2	122	89
590	Lactation	D1	TC	22	7.3	60	17	37	6	67	30
590	Lactation	D21	TC	14	8.19	101.1	52.8	45.46	2.84	182	99
646	Lactation	D1	n6	27	6.68	61	23	25	13	87	64
647	Gestation	D40	n3	.	.	.	.	.	.	103	.
647	Lactation	D1	n3	24	5.94	35	10	20	5	103	23
648	Gestation	D107	n3	18	6.1	59.4	28	15.04	16.36	.	74
648	Lactation	D1	n3	34	6.36	56	16	35	5	71	23
649	Gestation	D40	n6	.	.	.	.	.	.	105	.
649	Gestation	D107	n6	.	.	.	.	.	.	107	.
649	Lactation	D1	n6	18	6.72	50	14	32	4	73	20
649	Lactation	D21	n6	20	6.65	69.7	33.5	35.12	1.08	145	95
656	Gestation	D40	n6	.	.	.	.	.	.	98	.
656	Lactation	D1	n6	29	6.32	49	16	24	9	84	45
659	Gestation	D40	TC	21	7.94	79.4	37.7	31.72	9.98	.	154
659	Gestation	D107	TC	15	6	58.9	29	13.34	16.56	92	81
659	Lactation	D1	TC	27	7.04	53	19	28	6	67	32
659	Lactation	D21	TC	39	7.51	74.1	35.4	28.44	10.26	114	142
661	Lactation	D1	n6	31	6.33	46	11	29	6	72	30
664	Gestation	D40	n6	24	8.8	77.9	45.6	24.46	7.84	.	160
664	Gestation	D107	n6	18	7.59	61.4	28	23.44	9.96	133	64
664	Lactation	D1	n6	33	6.09	57	18	32	7	86	35
664	Lactation	D21	n6	22	6.55	86.9	45.4	37.12	4.38	117	64
673	Lactation	D1	n3	36	5.8	50	16	26	8	73	42
674	Lactation	D1	TC	27	5.8	46	15	24	7	100	37
675	Gestation	D40	TC	27	8.2	54	30.9	16.28	6.82	143	68
675	Gestation	D107	TC	.	.	.	.	.	.	114	.
675	Lactation	D1	TC	28	7.17	47	14	25	8	56	38
675	Lactation	D21	TC	17	7.76	64.7	29.6	33.2	1.8	120	132
676	Gestation	D40	n3	38	8.56	62.3	31.6	22.58	8.12	115	70
676	Gestation	D107	n3	.	.	.	.	.	.	94	.
676	Lactation	D1	n3	25	6.6	58	19	33	6	76	28
676	Lactation	D21	n3	23	7.91	83	42.5	35.54	4.98	100	60
677	Lactation	D1	TC	21	7.34	42	15	24	3	49	15
680	Gestation	D40	n3	35	8.22	70	32.3	29.34	8.32	151	96
680	Gestation	D107	n3	24	7.18	55.3	26	13.44	15.86	125	84
680	Lactation	D1	n3	22	5.52	24	6	14	4	63	19
680	Lactation	D21	n3	17	7.24	91.7	45.6	40.84	5.26	94	51
709	Gestation	D40	n3	50	9.1	78	35	34	9	.	118
709	Gestation	D107	n3	21	9.36	57.4	28.7	6.84	21.86	330	140
709	Lactation	D1	n3	35	6.19	39	13	19	7	81	37
709	Lactation	D21	n3	22	8.21	67.2	22.1	37.76	7.34	64	47
710	Gestation	D40	n6	28	9	78.6	42.6	28.34	7.66	.	118
710	Gestation	D107	n6	15	8.35	57.5	30.6	7.3	19.6	115	90
710	Lactation	D1	n6	28	6.91	37	11	23	3	76	15
710	Lactation	D21	n6	24	4.82	72.7	41.2	29.4	2.1	79	66
714	Gestation	D40	TC	23	9.2	50.4	19.2	25.02	6.18	93	107
714	Gestation	D107	TC	31	8.8	44.2	20.4	13.46	10.34	134	109
714	Lactation	D1	TC	18	7.08	43	11	28	4	78	21
714	Lactation	D21	TC	17	4.8	66.2	37.7	18.68	9.82	142	77
715	Gestation	D40	n3	26	8.36	73.5	39.7	23.06	10.74	106	64
715	Gestation	D107	n3	49	10.95	59.8	28.5	15.9	15.4	184	155
715	Lactation	D1	n3	24	5.74	47	16	23	8	75	40
715	Lactation	D21	n3	23	5.7	80.7	39.4	31.82	9.48	101	62
716	Gestation	D40	TC	.	.	.	.	.	.	72	.
716	Lactation	D1	TC	18	5.95	49	15	31	3	72	16
717	Gestation	D40	n3	.	.	.	.	.	.	109	.
717	Lactation	D1	n3	19	6.54	51	17	28	6	72	32

## Sheet: Colostrum_producton
Animal	Treatment	Production (g/kg)
18	TC	3785.85
19	TC	5848.1
20	TC	6384.13
29	TC	4553.09
76	TC	4905.76
78	TC	4637.06
80	TC	3960.55
22	n3	4333.66
23	n3	6116.62
83	n3	4144.04
25	n6	5352
26	n6	3081.44
27	n6	5412.23
72	n6	5624.03
73	n6	4815.42
84	n6	4730.69

## Sheet: Colostrum_intake
Animal	Piglet	Treatment	Weight D0 (Kg)	Weight D1 (24h, Kg)	Gain Weight (g)	IC (g/kg)	Nº piglets/sow
520	82	TC	1.085	1.155	70	361.478	11
520	83	TC	0.765	0.83	65	291.46	11
520	84	TC	1.155	1.22	65	368.938	11
520	85	TC	0.96	1.015	55	317.176	11
520	86	TC	1.015	1.05	35	302.2	11
520	87	TC	1.22	1.27	50	362.489	11
520	88	TC	1.18	1.28	100	419.188	11
520	89	TC	0.93	0.995	65	324.186	11
520	90	TC	1.01	1.115	105	391.928	11
520	91	TC	0.96	1.02	60	323.661	11
520	92	TC	0.99	1.045	55	323.144	11
659	93	TC	1.515	1.605	90	472.946	10
659	94	TC	1.365	1.575	210	598.032	10
659	95	TC	1.63	1.7	70	470.085	10
659	96	TC	1.8	2.06	260	748.763	10
659	97	TC	1.7	1.855	155	593.598	10
659	98	TC	1.54	1.685	145	548.872	10
659	99	TC	1.575	1.72	145	555.834	10
659	100	TC	1.54	1.75	210	632.713	10
659	101	TC	1.76	1.96	200	663.519	10
659	102	TC	1.485	1.65	165	563.741	10
674	35	TC	1.11	1.34	230	573.564	11
674	36	TC	1.365	1.65	285	694.886	11
674	37	TC	0.98	1.15	170	470.267	11
674	38	TC	1.17	1.32	150	481.882	11
674	39	TC	1.025	1.205	180	492.086	11
674	40	TC	1.345	1.605	260	658.653	11
674	41	TC	1.395	1.7	305	726.626	11
674	42	TC	1.07	1.29	220	552.754	11
674	43	TC	1.14	1.325	185	521.234	11
674	44	TC	1.335	1.555	220	605.011	11
674	45	TC	1.215	1.455	240	607.168	11
512	191	TC	1.425	1.49	65	422.744	11
512	192	TC	1.635	1.63	-5	374.394	11
512	193	TC	1.43	1.545	115	488.28	11
512	194	TC	1.55	1.63	80	467.024	11
512	195	TC	1.39	1.44	50	396.397	11
512	196	TC	1.755	1.75	-5	398.398	11
512	197	TC	1.505	1.6	95	477.404	11
512	198	TC	1.415	1.385	-30	298.112	11
512	199	TC	1.62	1.675	55	448.751	11
512	200	TC	1.765	1.76	-5	400.398	11
512	201	TC	1.54	1.555	15	381.188	11
716	316	TC	1.58	1.78	200	627.755	10
716	317	TC	0.775	0.88	105	345.502	10
716	318	TC	1.28	1.48	200	568.295	10
716	319	TC	1.375	1.5	125	490.251	10
716	320	TC	1.46	1.665	205	610.397	10
716	321	TC	1.365	1.52	155	527.005	10
716	322	TC	1.665	1.79	125	547.963	10
716	323	TC	1.485	1.65	165	563.741	10
716	324	TC	1.355	1.51	155	525.021	10
716	325	TC	1.52	1.32	-200	99.834	10
675	291	TC	1.01	1.195	185	495.614	12
675	292	TC	0.96	0.99	30	284.75	12
675	293	TC	0.79	0.86	70	302.917	12
675	294	TC	1.16	1.3	140	466.964	12
675	295	TC	0.81	0.85	40	267.861	12
675	296	TC	1.12	1.255	135	452.571	12
675	297	TC	1.17	1.325	155	488.35	12
675	298	TC	1.05	1.165	115	412.81	12
675	299	TC	1.235	1.37	135	475.367	12
675	300	TC	0.73	0.65	-80	95.601	12
675	301	TC	1	1.125	125	415.872	12
675	303	TC	1.185	1.33	145	478.385	12
590	304	TC	1.701	1.725	24.1	425.069	12
590	305	TC	1.68	1.65	-30	351.173	12
590	306	TC	1.83	1.815	-15	400.52	12
590	307	TC	1.95	1.62	-330	19.002	12
590	308	TC	1.97	1.97	0	447.84	12
590	309	TC	1.525	1.495	-30	320.14	12
590	310	TC	1.565	1.6	35	411.979	12
590	311	TC	1.53	1.405	-125	198.596	12
590	312	TC	1.715	1.685	-30	358.18	12
590	313	TC	1.825	1.79	-35	373.759	12
590	314	TC	1.495	1.465	-30	314.133	12
590	315	TC	1.625	1.595	-30	340.162	12
677	341	TC	.	1.225	.	.	16
677	342	TC	.	1.345	.	.	16
677	343	TC	.	1.44	.	.	16
677	344	TC	.	1.075	.	.	16
677	345	TC	.	0.915	.	.	16
677	330	TC	1.23	1.4	170	519.625	16
677	331	TC	0.88	0.95	70	320.752	16
677	332	TC	1.12	1.202	81.5	383.326	16
677	333	TC	1.225	1.34	115	447.525	16
677	334	TC	0.945	0.97	25	275.273	16
677	335	TC	0.525	0.56	35	204.785	16
677	336	TC	1.08	1.22	140	451.127	16
677	337	TC	1.495	1.7	205	617.337	16
677	338	TC	1.405	1.54	135	509.126	16
677	339	TC	1.205	1.4	195	547.006	16
677	340	TC	1.085	1.175	90	387.375	16
714	114	TC	1.495	1.62	125	514.119	14
714	115	TC	1.51	1.595	85	465.499	14
714	116	TC	1.59	1.625	35	416.973	14
714	117	TC	1.095	1.12	25	305.207	14
714	118	TC	1.175	1.215	40	340.582	14
714	119	TC	1.275	1.34	65	392.841	14
714	120	TC	1.515	1.615	100	485.847	14
714	121	TC	1.525	1.65	125	520.089	14
714	122	TC	1.41	1.535	125	497.21	14
714	123	TC	1.455	1.5	45	402.915	14
714	124	TC	1.34	1.42	80	425.171	14
714	125	TC	1.5	.	.	.	14
714	126	TC	1.47	1.57	100	476.884	14
714	127	TC	1.355	1.485	130	492.733	14
648	24	n3	0.95	1.115	165	457.88	11
648	25	n3	1.025	1.21	185	498.565	11
648	26	n3	1.025	1.225	200	518.002	11
648	27	n3	1.26	1.475	215	583.728	11
648	28	n3	1.55	1.82	270	712.085	11
648	29	n3	1.23	1.51	280	661.839	11
648	30	n3	0.915	1.075	160	444.511	11
648	31	n3	1.36	1.52	160	532.47	11
648	32	n3	1.26	1.49	230	603.115	11
648	33	n3	1.09	1.265	175	498.422	11
648	34	n3	1.34	1.56	220	606	11
709	1	n3	1.15	1.3	150	477.922	10
709	2	n3	1.25	1.44	190	549.437	10
709	3	n3	0.965	1.055	90	363.562	10
709	4	n3	0.875	0.97	95	352.231	10
709	5	n3	0.935	1.1	165	454.931	10
709	6	n3	1.125	1.18	55	350.023	10
709	7	n3	0.829	0.93	101	350.941	10
709	8	n3	1.16	1.31	150	479.902	10
709	9	n3	1.495	1.655	160	559.277	10
709	10	n3	0.995	1.105	110	395.438	10
531	11	n3	1.385	.	.	.	13
531	12	n3	1.25	1.34	90	420.175	13
531	13	n3	0.775	.	.	.	13
531	14	n3	0.885	0.93	45	289.278	13
531	15	n3	1.265	1.31	45	365	13
531	16	n3	1.185	1.23	45	349.044	13
531	17	n3	1.33	1.39	60	397.344	13
531	18	n3	1.425	1.48	55	409.836	13
531	19	n3	1.23	1.27	40	351.554	13
531	20	n3	1.55	1.605	55	434.779	13
531	21	n3	1.365	1.4	35	372.039	13
531	22	n3	1.33	1.405	75	416.72	13
531	23	n3	1.53	1.55	20	385.639	13
647	140	n3	1.21	1.32	110	438.081	14
647	141	n3	0.965	1.265	300	635.915	14
647	142	n3	1.135	1.265	130	449.072	14
647	143	n3	0.97	1.07	100	377.522	14
647	144	n3	0.91	0.98	70	326.704	14
647	145	n3	0.52	0.54	20	184.101	14
647	146	n3	0.71	.	.	.	14
647	147	n3	1.235	1.29	55	371.944	14
647	148	n3	0.91	.	.	.	14
647	149	n3	0.815	0.9	85	327.373	14
647	150	n3	1.15	1.25	100	413.228	14
647	151	n3	1.25	1.38	130	471.88	14
647	152	n3	1.205	1.305	100	424.156	14
647	190	n3	1.15	1.215	65	367.942	14
717	220	n3	1.38	1.21	-170	110.329	14
717	221	n3	1.33	1.56	230	616.94	14
717	222	n3	1.32	0.995	-325	0	14
717	223	n3	0.6	.	.	.	14
717	224	n3	1.235	1.21	-25	268.52	14
717	225	n3	0.825	0.79	-35	173.336	14
717	226	n3	1.41	1.43	20	361.659	14
717	227	n3	0.485	0.395	-90	32.438	14
717	228	n3	1.64	1.66	20	407.623	14
717	229	n3	1.57	1.67	100	496.805	14
717	230	n3	1.195	1.23	35	338.105	14
717	231	n3	1.49	1.54	50	416.354	14
717	232	n3	0.95	0.85	-100	114.119	14
717	233	n3	1.565	1.63	65	450.67	14
680	166	n3	1.155	1.185	30	323.654	14
680	167	n3	0.83	0.875	45	278.339	14
680	168	n3	0.54	.	.	.	14
680	169	n3	1.1	1.175	75	370.935	14
680	170	n3	1.42	1.48	60	415.292	14
680	171	n3	1.23	1.4	170	519.625	14
680	172	n3	0.97	1.05	80	351.585	14
680	173	n3	0.81	0.905	95	339.39	14
680	174	n3	0.69	0.735	45	250.539	14
680	175	n3	0.915	0.89	-25	204.391	14
680	176	n3	0.645	0.66	15	202.434	14
680	177	n3	0.74	0.805	65	286.512	14
680	178	n3	1.1	1.18	80	377.408	14
680	179	n3	1.16	1.235	75	382.871	14
715	202	n3	1.995	1.3	-695	0	18
715	203	n3	0.925	.	.	.	18
715	204	n3	1.125	1.18	55	350.023	18
715	205	n3	1.225	1.35	125	460.454	18
715	206	n3	0.5	.	.	.	18
715	207	n3	0.695	0.6	-95	68.937	18
715	208	n3	1.305	1.375	70	405.28	18
715	209	n3	0.81	0.8	-10	202.835	18
715	210	n3	1.16	1.3	140	466.964	18
715	211	n3	0.845	0.97	125	385.289	18
715	212	n3	0.73	0.78	50	264.989	18
715	213	n3	0.78	0.81	30	248.882	18
715	214	n3	1.32	1.23	-90	201.574	18
715	215	n3	1.13	1.25	120	435.139	18
715	216	n3	0.85	0.89	40	275.819	18
715	217	n3	0.99	1.095	105	387.966	18
715	218	n3	0.79	0.755	-35	166.302	18
715	219	n3	1.232	1.355	123	459.258	18
676	282	n3	1.085	1.225	140	452.116	10
676	283	n3	0.94	1.065	125	404.017	10
676	284	n3	1.245	1.405	160	509.668	10
676	285	n3	0.68	0.62	-60	111.551	10
676	286	n3	1.455	1.645	190	590.047	10
676	287	n3	0.665	0.71	45	245.584	10
676	288	n3	1.015	1.18	165	470.678	10
676	289	n3	0.94	1.08	140	423.478	10
676	290	n3	1.16	1.3	140	466.964	10
676	302	n3	1.175	1.315	140	469.936	10
569	269	n6	0.87	0.94	70	318.768	13
569	270	n6	1.17	1.285	115	436.605	13
569	271	n6	1.235	1.27	35	346.088	13
569	272	n6	1.175	1.265	90	405.259	13
569	273	n6	1.03	1.11	80	363.498	13
569	274	n6	1.31	1.35	40	367.518	13
569	275	n6	1.32	1.38	60	395.351	13
569	276	n6	1.08	1.11	30	308.687	13
569	277	n6	1.09	1.125	35	317.156	13
569	278	n6	1.28	1.35	70	400.299	13
569	279	n6	1.14	1.225	85	391.832	13
569	280	n6	1.075	1.115	40	320.639	13
569	281	n6	1.17	1.225	55	358.989	13
571	246	n6	.	1.165	.	.	12
571	247	n6	1.44	1.6	160	548.351	12
571	248	n6	1.475	1.685	210	619.823	12
571	249	n6	1.245	1.295	50	367.474	12
571	250	n6	0.92	1.02	100	367.624	12
571	251	n6	1.45	1.57	120	498.713	12
571	252	n6	1.37	1.545	175	553.825	12
571	253	n6	1.63	1.77	140	560.331	12
571	254	n6	1.28	1.45	170	529.527	12
571	255	n6	1.44	1.595	155	541.898	12
571	256	n6	1.79	1.84	50	476.251	12
571	257	n6	1.355	1.49	135	499.191	12
656	181	n6	1.8	1.895	95	536.216	10
656	182	n6	0.96	0.95	-10	232.87	10
656	183	n6	1.74	1.92	180	633.773	10
656	184	n6	0.72	0.66	-60	119.64	10
656	180	n6	1.18	1.25	70	380.384	10
656	185	n6	0.79	0.815	25	244.367	10
656	186	n6	1.56	1.845	285	733.411	10
656	187	n6	1.22	1.265	45	356.024	10
656	188	n6	1.85	2.25	400	938.997	10
656	189	n6	1.77	1.95	180	639.741	10
518	153	n6	1.135	1.25	115	429.66	13
518	154	n6	1.295	1.34	45	370.985	13
518	155	n6	1.22	1.325	105	433.602	13
518	156	n6	1.18	1.29	110	432.123	13
518	157	n6	1.05	1.56	510	924.488	13
518	158	n6	0.995	1.105	110	395.438	13
518	159	n6	1.045	1.165	120	418.297	13
518	160	n6	1.14	1.26	120	437.122	13
518	161	n6	1.24	1.405	165	515.141	13
518	162	n6	0.795	0.8	5	219.345	13
518	163	n6	1.05	1.13	80	367.471	13
518	164	n6	0.905	0.985	80	338.693	13
518	165	n6	0.92	1	80	341.667	13
646	60	n6	1.23	1.335	105	435.589	9
646	61	n6	0.98	1.155	175	476.75	9
646	62	n6	1.065	1.035	-30	227.986	9
646	63	n6	0.96	1.065	105	382.026	9
646	64	n6	0.89	1.01	120	387.661	9
646	65	n6	1.735	1.405	-330	0	9
646	66	n6	1.065	1.17	105	402.83	9
646	67	n6	0.98	1.165	185	489.716	9
646	68	n6	0.89	0.945	55	303.258	9
710	46	n6	1.355	1.42	65	408.787	14
710	47	n6	1.09	1.175	85	381.894	14
710	48	n6	0.85	0.79	-60	145.872	14
710	49	n6	1.234	1.29	56	373.037	14
710	50	n6	1.18	1.26	80	393.318	14
710	51	n6	1.265	1.32	55	377.924	14
710	52	n6	1.575	1.675	100	497.801	14
710	53	n6	1.06	1.095	35	311.173	14
710	54	n6	1.205	1.26	55	365.964	14
710	55	n6	1.455	1.54	85	454.538	14
710	56	n6	1.535	1.64	105	496.281	14
710	57	n6	1.385	1.44	55	401.856	14
710	58	n6	1.36	1.425	65	409.783	14
710	59	n6	1.475	1.51	35	394.004	14
664	69	n6	1.16	1.305	145	473.433	13
664	70	n6	1.265	1.33	65	390.849	13
664	71	n6	1.21	1.34	130	463.943	13
664	72	n6	1.4	1.53	130	501.677	13
664	73	n6	1.2	1.32	120	449.027	13
664	74	n6	1.24	1.325	85	411.722	13
664	75	n6	1.33	1.4	70	410.262	13
664	76	n6	1.42	1.49	70	428.201	13
664	77	n6	0.875	0.955	80	332.748	13
664	78	n6	1.685	1.73	45	448.839	13
664	79	n6	1.305	1.315	10	327.76	13
664	80	n6	1.41	1.54	130	503.665	13
664	81	n6	0.91	0.89	-20	209.879	13

## Sheet: Adipocytes _Sows
Age_D21G(days)	Weight_D21G(kg)	Area	Diameter (max)	Diameter (min)	Diameter (mean)	Per-Area
335	221	6614.84	115.853	70.3734	94.2662	0.0816631
335	221	7341.37	110.29	78.678	98.157	0.0906324
335	221	1388.73	52.6533	35.2977	43.2335	0.0171445
335	221	5339.9	116.877	58.2257	88.5166	0.0659234
335	221	1011.99	49.5597	25.6436	35.3015	0.0124934
335	221	2003.02	93.889	29.6256	51.7008	0.0247281
335	221	2982.3	73.8778	49.936	61.8042	0.0368179
335	221	983.407	42.8378	26.4673	34.7638	0.0121406
335	221	631.717	76.9113	14.2924	46.8308	0.00779883
335	221	2728.59	100.229	38.8321	59.5036	0.0336857
335	221	3725.85	83.1105	58.5531	68.4939	0.0459973
335	221	539.508	40.3114	15.9316	26.6286	0.00666046
335	221	420.415	33.8601	17.161	23.1948	0.00519021
335	221	1343.72	47.6955	33.5161	42.2639	0.0165888
335	221	2651.11	63.3213	52.266	58.0827	0.0327291
335	221	1276.49	55.3258	29.9008	39.4289	0.0157588
335	221	533.946	40.6096	20.0969	26.1348	0.00659179
335	221	384.546	27.2383	17.6733	22.0571	0.00474739
335	221	954.825	47.901	15.2655	34.6898	0.0117877
335	221	1017.55	44.5928	27.9139	36.0796	0.0125621
335	221	385.447	25.3909	18.8041	22.1605	0.00475851
335	221	1703.45	53.3302	41.0827	46.5989	0.0210298
335	221	1096.99	56.6449	22.2408	41.8192	0.0135428
335	221	3707.6	80.4088	57.2139	68.7027	0.0457719
335	221	2123.24	76.9098	31.8069	55.6855	0.0262124
335	221	1983.96	56.289	46.4316	50.155	0.0244929
343	199.5	2124.79	104.824	24.5226	57.8426	0.0262314
343	199.5	1599.03	66.2813	26.2819	46.7516	0.0197407
343	199.5	1582.09	70.2007	23.4288	45.9217	0.0195316
343	199.5	667.973	50.0115	20.8237	31.6345	0.00824642
343	199.5	748.183	60.1857	14.8551	35.5213	0.00923665
343	199.5	2688.17	70.0499	46.385	57.8213	0.0331866
343	199.5	1275.74	52.6765	32.6857	40.1592	0.0157496
343	199.5	1363.88	59.9686	29.7285	42.9113	0.0168377
343	199.5	420.699	38.6329	14.5256	23.8776	0.00519371
343	199.5	1441.26	53.873	34.7573	43.6705	0.017793
343	199.5	1025.71	64.4872	18.837	42.0044	0.0126629
343	199.5	226.829	29.2288	10.2912	16.7295	0.0028003
343	199.5	922.586	41.9642	27.6381	34.0431	0.0113897
343	199.5	980.214	62.9794	23.7285	38.5124	0.0121012
343	199.5	678.221	53.0574	18.2185	34.9812	0.00837294
343	199.5	573.626	45.53	15.368	28.6189	0.00708166
343	199.5	721.481	55.6358	14.6025	32.7063	0.008907
343	199.5	564.382	45.7711	15.9122	29.2051	0.00696754
343	199.5	1943.95	71.034	32.9689	51.3091	0.0239989
343	199.5	831.921	39.4296	28.0009	32.5846	0.0102704
343	199.5	1698.19	61.9364	28.9313	46.8095	0.0209649
343	199.5	218.512	19.2968	11.5648	16.2551	0.00269762
343	199.5	722.176	41.8798	26.0733	34.5035	0.00891558
343	199.5	1655.32	62.4681	30.2173	46.9466	0.0204356
343	199.5	751.84	42.5541	23.0118	35.0497	0.00928179
343	199.5	2596.16	66.6172	50.8886	57.1602	0.0320508
343	199.5	2280.24	65.2794	46.9892	53.9969	0.0281505
343	199.5	592.604	45.489	16.2864	29.7668	0.00731595
343	199.5	1649.71	68.6458	33.1686	45.6754	0.0203663
343	199.5	395.593	31.3618	15.2139	24.1441	0.00488376
334	210	4605.54	82.1117	69.1725	76.2451	0.0568574
334	210	2109.54	79.7935	29.8952	55.6193	0.0260433
334	210	1915.55	62.5044	34.1346	50.8393	0.0236483
334	210	654.789	33.2883	21.7028	28.577	0.00808366
334	210	5457.37	91.1121	76.2935	82.9953	0.0673736
334	210	1801.66	50.9985	44.0923	47.8162	0.0222422
334	210	1774.18	96.0452	25.7414	53.4562	0.021903
334	210	1677.93	85.0065	20.9991	59.647	0.0207148
334	210	1275.18	47.9644	32.9837	39.7011	0.0157426
334	210	1708.49	54.8922	37.7947	47.2297	0.0210921
334	210	3872.24	97.2432	54.0562	68.9	0.0478045
334	210	3962.29	93.1159	54.4762	69.4413	0.0489162
334	210	3504.41	83.6285	57.4575	66.0215	0.0432634
334	210	2405.38	68.2485	43.5957	54.9091	0.0296955
334	210	2032.68	67.6041	31.0349	52.6424	0.0250944
334	210	844.513	48.3563	25.9009	32.1748	0.0104259
334	210	885.79	39.0143	29.5129	33.3726	0.0109355
334	210	2457.83	71.0326	46.4482	55.6019	0.030343
334	210	1591.43	51.8647	35.4865	46.1957	0.019647
334	210	2386.69	73.3926	41.7178	56.6478	0.0294647
334	210	2833.42	73.0337	52.3775	60.1828	0.0349798
334	210	1313.13	59.0966	34.5396	43.3943	0.0162112
334	210	3353.9	83.8752	46.9272	64.4353	0.0414054
334	210	2925.89	69.8948	52.0676	60.6571	0.0361214
334	210	2317.24	61.122	47.3324	54.1132	0.0286074
334	210	824.583	42.8931	24.5635	31.8952	0.0101798
334	210	1032.15	63.6885	19.0416	44.1003	0.0127423
334	210	751.608	37.0467	25.7798	30.4939	0.00927893
334	210	3471.63	77.2187	58.7345	65.9565	0.0428588
334	210	1923.37	58.5589	43.3208	49.3806	0.0237449
356	188	3116.54	91.5965	39.0278	63.9192	0.038475
356	188	867.971	39.9189	26.364	33.051	0.0107155
356	188	2631.21	60.9828	54.2844	57.6315	0.0324834
356	188	3707.73	95.0922	50.1793	71.2377	0.0457735
356	188	2749.17	65.6977	54.3986	58.897	0.0339397
356	188	3554.08	86.2379	51.7491	66.4502	0.0438766
356	188	434.5	47.6479	12.0168	28.1873	0.00536409
356	188	1579.64	73.7369	32.3308	46.6614	0.0195014
356	188	3192.58	81.6311	53.7642	63.2831	0.0394138
356	188	2312.81	64.2242	47.3704	53.7244	0.0285527
356	188	1001.1	47.9493	27.7293	35.5346	0.012359
356	188	3441.04	79.4371	56.6831	65.4287	0.0424811
356	188	2971.54	88.7504	42.2526	62.1122	0.036685
356	188	1769.83	63.9735	33.9228	47.1078	0.0218493
356	188	1112.23	59.7819	24.3345	39.0646	0.013731
356	188	4390.35	96.7639	58.695	73.6408	0.0542008
356	188	5350.94	90.279	72.0254	82.0721	0.0660597
356	188	671.321	67.6726	16.381	37.2284	0.00828774
356	188	2106.92	63.4383	44.5498	51.7231	0.0260108
356	188	2676.37	92.3825	39.8301	59.111	0.033041
356	188	577.566	53.901	12.5	32.1463	0.0071303
356	188	2129.17	57.267	44.3253	51.779	0.0262855
356	188	1625.04	51.1893	41.0608	45.474	0.0200618
356	188	560.159	34.1554	23.0118	26.363	0.0069154
356	188	1879.57	55.9646	41.0234	48.2857	0.0232042
356	188	977.587	56.3955	19.987	36.173	0.0120687
356	188	2351.93	63.075	46.9182	54.5874	0.0290356
356	188	1036.97	51.3505	28.5744	36.7752	0.0128018
356	188	602.183	34.6256	21.4024	27.7833	0.0074342
356	188	1892.94	78.8456	27.3854	51.0134	0.0233692
356	204	1309.32	62.8943	25.4253	43.494	0.0161641
356	204	1208.9	44.9964	35.1251	39.2275	0.0149244
356	204	1742.74	60.6271	36.1963	46.9785	0.0215149
356	204	1989.14	79.002	35.0704	51.0774	0.0245568
356	204	1782.24	68.9691	32.2375	49.4367	0.0220025
356	204	1921.29	69.0747	34.1328	51.1239	0.0237192
356	204	2256.65	68.6458	41.8044	54.9288	0.0278594
356	204	3306.39	80.1093	49.3081	64.1057	0.0408188
356	204	1656.3	78.193	23.6023	50.2739	0.0204477
356	204	2265.87	58.2805	49.4973	53.6294	0.0279732
356	204	546.486	35.8934	20.0231	27.2548	0.0067466
356	204	1216.54	49.8224	32.9536	38.8811	0.0150188
356	204	2187.03	65.0872	41.6612	54.0845	0.0269998
356	204	1897.75	64.6828	37.0665	50.639	0.0234286
356	204	1081.36	55.9936	23.7171	39.9626	0.0133498
356	204	1460.73	50.8739	37.1803	43.6669	0.0180333
356	204	2256.52	67.5309	41.5793	53.4984	0.0278578
356	204	627.495	41.756	20.7853	29.3498	0.00774669
356	204	1487.38	67.6184	27.1232	45.1474	0.0183624
356	204	1964.16	53.6241	44.4051	49.7962	0.0242484
356	204	1199.09	57.7276	26.1266	42.263	0.0148033
356	204	794.765	44.0166	22.2772	31.5288	0.00981171
356	204	1498.79	60.7696	22.2581	45.1754	0.0185032
356	204	1297.09	58.0833	29.3308	46.3249	0.0160131
356	204	1113.03	50.7406	26.7884	36.7749	0.0137409
356	204	738.656	46.2315	19.6426	30.7863	0.00911903
356	204	1366.9	67.5147	23.7649	45.206	0.0168749
356	204	1226.59	55.7438	30.1857	41.4431	0.0151427
356	204	731.06	43.6246	19.5283	29.8668	0.00902525
356	204	477.219	45.3748	10.6406	26.6824	0.00589148
370	171	3414.49	90.0655	39.6211	66.0017	0.0421533
370	171	1302.6	68.2514	20.7754	45.4929	0.0160812
370	171	2088.66	60.1144	40.927	51.8025	0.0257854
370	171	2534.57	77.0393	44.1401	56.4724	0.0312904
370	171	403.472	25.8731	18.6142	22.2972	0.00498104
370	171	3330.31	79.7097	57.0153	64.8204	0.0411142
370	171	746.638	38.5469	25.1463	30.5971	0.00921758
370	171	2415.17	64.3953	46.0418	55.2711	0.0298163
370	171	1366.54	53.7802	33.4561	42.4512	0.0168705
370	171	450.208	35.9568	18.2918	25.5846	0.00555801
370	171	1226.28	61.0353	21.3138	42.8923	0.0151389
370	171	1542.48	63.8433	34.0905	45.7472	0.0190427
370	171	2288.84	63.4399	46.7676	54.0233	0.0282567
370	171	544.091	36.6009	18.8902	25.9626	0.00671704
370	171	3328.51	90.4797	42.5053	64.8063	0.0410919
370	171	2302.72	61.5795	45.5277	54.7765	0.0284281
370	171	1347.12	53.4295	34.6077	44.0135	0.0166308
370	171	1266.32	55.8559	25.9907	42.0279	0.0156333
370	171	769.684	55.0515	15.4865	30.6533	0.00950209
370	171	3461.53	87.381	51.3096	66.2686	0.0427341
370	171	2360.6	79.6373	40.8561	55.3298	0.0291427
370	171	2565.88	71.0871	46.0552	56.979	0.0316769
370	171	1198.65	55.4251	28.2536	38.9854	0.0147978
370	171	1346.3	62.4291	29.3694	43.4213	0.0166206
370	171	1802.87	66.2605	33.8935	48.4253	0.0222572
370	171	875.644	62.5176	16.6639	39.1703	0.0108102
370	171	1280.43	47.7278	34.304	40.98	0.0158075
370	171	272.664	34.3898	10.9365	20.1801	0.00336615
334	218.5	1011.63	45.188	29.2737	35.2486	0.012489
334	218.5	1806.37	63.7554	35.5875	48.9434	0.0223004
334	218.5	2121.21	66.3304	39.3285	52.5923	0.0261873
334	218.5	1012.38	55.7274	25.0627	34.9937	0.0124982
334	218.5	2186.95	60.0606	47.6217	52.8554	0.0269988
334	218.5	1247.47	53.6241	26.8705	43.344	0.0154006
334	218.5	2046.64	69.4839	37.9741	52.1256	0.0252666
334	218.5	2727.18	72.781	42.9696	59.963	0.0336682
334	218.5	1330.15	51.8517	27.0624	42.0457	0.0164213
334	218.5	1827.35	67.3803	32.8958	49.694	0.0225595
334	218.5	2109.75	62.5923	44.0969	51.7354	0.0260458
334	218.5	1912.15	59.1123	41.5092	49.1733	0.0236063
334	218.5	2010.79	68.6998	32.0806	52.0659	0.0248241
334	218.5	1691.55	58.2162	39.6104	46.7106	0.0208829
334	218.5	1126.88	45.1392	32.044	37.6117	0.0139119
334	218.5	2090.26	55.766	46.7257	51.7501	0.0258051
334	218.5	1561.46	62.6702	33.1123	46.1101	0.0192769
334	218.5	1220.3	63.3213	20.9383	45.4166	0.0150652
334	218.5	3321.53	78.2514	55.3937	64.6738	0.0410058
334	218.5	2257.48	75.7447	36.7694	54.336	0.0278695
334	218.5	1066.24	45.2042	28.7254	36.2151	0.0131632
334	218.5	2901.53	69.0747	54.4958	60.132	0.0358206
334	218.5	2462.7	64.6587	50.8602	55.4274	0.0304031
334	218.5	2720.38	80.2177	41.1153	58.8879	0.0335843
334	218.5	3348.31	72.7608	58.8234	65.0953	0.0413364
334	218.5	3149.78	72.4141	50.6797	62.9957	0.0388854
334	218.5	1174.5	57.0618	28.909	39.63	0.0144997
358	225	2122.6	69.2167	41.6822	51.67	0.0262111
358	225	2117.14	82.5552	39.4588	52.8391	0.0261437
358	225	979.604	47.6362	25.5836	35.6739	0.0120967
358	225	5000.99	107.509	63.2716	81.6242	0.0617552
358	225	3000	112.433	28.5636	62.9266	0.0370458
358	225	2975.75	71.7489	49.7015	61.6767	0.0367463
358	225	2095.11	74.645	37.3937	52.3019	0.0258716
358	225	2637.75	99.799	40.9564	57.9636	0.0325724
358	225	4355.46	98.2282	60.3493	73.3691	0.0537837
358	225	2598	100.175	32.9209	57.5126	0.0320816
358	225	1217.6	45.5951	34.7785	39.644	0.0150356
358	225	1851.94	58.7141	42.4478	48.5991	0.0228688
358	225	817.499	42.0373	23.9813	31.7391	0.010095
358	225	1182.38	49.3404	32.0897	38.0259	0.0146007
358	225	926.187	47.3405	22.9085	34.6513	0.0114371
358	225	2014.43	54.345	46.0669	50.5861	0.0248753
358	225	410.32	29.2031	16.1741	23.2966	0.00506687
358	225	1151.59	49.8122	29.356	37.2859	0.0142206
358	225	641.905	36.8525	24.6577	28.5396	0.00792662
358	225	790.495	45.428	18.4925	36.797	0.00976149
358	225	1504.45	60.5273	29.3073	46.7086	0.0185779
358	225	1812.37	60.1677	32.6559	48.9279	0.0223802
358	225	3835.83	103.506	50.8191	68.1583	0.0473671
358	225	7093.19	118.188	75.6819	98.8406	0.0875908
358	225	2105.69	92.154	32.3609	51.776	0.0260022
358	225	1996.72	92.7461	28.5708	52.2043	0.0246566
358	225	3880.62	96.8924	49.4918	68.473	0.0479202
342	197	2195.32	70.9499	37.0571	53.6895	0.0271021
342	197	2508.69	69.8327	45.8389	56.4238	0.0309709
342	197	1895.54	105.081	21.3638	58.7209	0.0234013
342	197	1020.2	58.7617	27.098	42.204	0.0125948
342	197	202.702	29.8439	10.6212	21.8358	0.00250244
342	197	3065.61	66.1755	58.3485	62.2772	0.0378462
342	197	2059.54	61.0661	33.4642	52.2292	0.0254259
342	197	1095.47	42.2781	33.4392	37.1319	0.013524
342	197	2299.99	76.6717	34.149	55.0525	0.0283944
342	197	1956.82	64.2242	36.9409	50.312	0.0241578
342	197	4636.59	97.3468	65.4196	75.9592	0.0572408
342	197	2053.82	64.6786	41.8954	52.079	0.0253553
342	197	1573.92	50.3371	40.8574	45.1994	0.0194308
342	197	2896.02	90.0314	40.4342	62.9189	0.0357526
342	197	2444.45	72.9464	46.0977	56.1224	0.0301777
342	197	580.192	34.845	21.0988	27.3388	0.00716272
342	197	507.861	38.7325	13.564	27.0848	0.00626977
342	197	335.107	30.245	16.303	23.3542	0.00413703
342	197	1120.09	50.4184	29.0765	37.4352	0.013828
342	197	3584.54	94.7116	54.0105	66.4188	0.0442527
342	197	4285.32	95.647	61.2684	72.8618	0.0529041
342	197	1482.54	48.5473	36.9858	43.3347	0.0183026
342	197	5700.65	103.401	67.5401	87.1641	0.070377
342	197	2887.67	90.4628	46.0432	60.7012	0.0356496
342	197	3504.15	83.0073	50.5209	66.972	0.0432603
342	197	1942.66	59.0626	43.8883	50.3656	0.023983
342	197	1517.2	70.4935	31.0204	45.7428	0.0187305
342	197	4923.96	101.887	63.7994	77.9185	0.0607885
342	197	2435.41	71.0708	43.3641	55.5344	0.0300662
342	197	1582.91	53.5174	31.2037	44.7844	0.0195417
348	214.5	1541.38	56.7269	37.1664	45.0045	0.019029
348	214.5	2503.31	74.7482	45.4465	56.4472	0.0309044
348	214.5	850.487	64.2921	22.1334	43.6336	0.0104996
348	214.5	968.292	41.1763	31.3174	34.6706	0.011954
348	214.5	2316.19	78.1099	30.8439	56.5196	0.0285943
348	214.5	2438.01	62.1627	49.4679	55.3167	0.0300983
348	214.5	2346.26	63.9451	48.3017	54.3475	0.0289656
348	214.5	1742.64	53.7275	41.1463	46.7677	0.0215136
348	214.5	498.746	34.0137	18.7135	26.0984	0.00615723
348	214.5	1950.02	60.3307	38.4	50.5966	0.0240739
348	214.5	1647.31	55.7008	33.0811	46.4336	0.0203368
348	214.5	2129.35	58.4109	46.0829	52.3349	0.0262877
348	214.5	1245.28	62.2904	27.7139	42.0977	0.0153735
348	214.5	3944.85	83.3053	61.1437	70.4925	0.048701
348	214.5	1289.39	57.7619	29.6869	43.0417	0.0159181
348	214.5	1454.63	50.1531	35.9965	43.2243	0.017958
348	214.5	2612.62	76.0839	45.0098	57.0762	0.0322539
348	214.5	2081.43	69.6246	35.724	52.2719	0.0256961
348	214.5	2075.43	63.2096	41.7393	52.1319	0.0256221
348	214.5	1279.81	48.626	32.8237	40.2755	0.0157998
348	214.5	1117.41	49.1616	31.8312	39.3623	0.0137949
348	214.5	3148.31	82.9808	38.6736	66.1258	0.0388673
348	214.5	739.325	45.7027	17.7191	30.6713	0.00912729
348	214.5	1909.19	58.7329	44.3218	49.5694	0.0235697
348	214.5	2540.98	69.5756	47.203	56.4783	0.0313695
348	214.5	1049.84	48.5622	27.5452	35.8713	0.0129608
348	214.5	2821.39	69.7198	46.9075	58.6408	0.0348314
348	214.5	1817.26	56.6203	39.2623	47.5937	0.0224349
351	223.5	1871.21	72.1485	36.2336	52.1131	0.0231008
351	223.5	1243.92	62.7236	29.1401	44.1325	0.0153567
351	223.5	3405.04	78.978	52.9629	64.3833	0.0420367
351	223.5	768.603	51.8289	15.4882	32.7268	0.00948874
351	223.5	1340.99	52.5098	33.5572	40.8127	0.0165552
351	223.5	1465.47	71.8321	29.921	45.1219	0.0180918
351	223.5	3111.67	80.8266	48.8804	63.0644	0.038415
351	223.5	2458.66	75.0693	39.4867	55.4083	0.0303532
351	223.5	192.737	23.617	9.19156	15.827	0.00237941
351	223.5	2435.97	63.1617	51.5836	55.3515	0.0300732
351	223.5	941.924	50.4413	24.8771	33.9333	0.0116285
351	223.5	3244.02	108.75	42.3518	64.0943	0.0400489
351	223.5	4041.31	96.2356	52.2702	70.2328	0.0498918
351	223.5	2194.31	77.6755	34.1475	56.3326	0.0270897
351	223.5	2212.39	86.0764	27.483	54.4662	0.0273129
351	223.5	4756.33	105.247	54.4135	75.879	0.058719
351	223.5	3054.22	95.4328	46.006	61.7764	0.0377057
351	223.5	3722.12	99.4057	43.0976	70.0693	0.0459512
351	223.5	1020.87	45.7219	30.7516	35.4153	0.0126031
351	223.5	379.164	25.7773	18.5948	21.5201	0.00468095
351	223.5	3644.72	90.1328	56.7105	67.1506	0.0449956
351	223.5	3308.86	77.4052	54.1381	64.2087	0.0408494
351	223.5	174.531	20.7841	11.6125	14.4972	0.00215466
351	223.5	3003.7	90.3947	41.245	61.2769	0.037082
351	223.5	753.977	37.6821	25.1908	30.4563	0.00930817
351	223.5	2718.16	92.1653	40.1495	59.0548	0.0335569
351	223.5	714.065	46.7183	17.2448	30.0053	0.00881544
351	223.5	2518.94	71.3213	40.4562	57.986	0.0310974
351	223.5	212.59	24.2645	7.77728	16.7614	0.00262451
328	227.5	2767.71	68.9423	49.7753	58.5348	0.0341686
328	227.5	1530.25	52.3133	34.493	43.7021	0.0188916
328	227.5	604.654	56.814	11.8409	35.7175	0.00746472
328	227.5	1228.05	63.459	21.0279	42.8973	0.0151609
328	227.5	3547.38	90.1513	38.6736	63.092	0.043794
328	227.5	2677.92	77.2512	39.0582	58.5654	0.0330601
328	227.5	1189.25	52.7569	25.9471	41.1951	0.0146818
328	227.5	522.255	45.9376	13.9938	29.8911	0.00644747
328	227.5	2154.19	59.0977	43.6886	52.3455	0.0265945
328	227.5	713.241	43.0513	21.1409	30.384	0.00880527
328	227.5	2617.15	83.7382	36.4938	58.9696	0.0323098
328	227.5	577.617	64.5868	15.4332	39.8136	0.00713094
328	227.5	302.173	37.1425	10.5127	22.808	0.00373045
328	227.5	1125.34	46.8443	31.8845	37.3964	0.0138928
328	227.5	1508.39	65.7189	29.7518	45.6881	0.0186218
328	227.5	510.282	39.3095	16.9435	26.5632	0.00629965
328	227.5	1553.66	57.689	32.6979	45.6876	0.0191806
328	227.5	844.101	71.2864	33.6943	52.3125	0.0104208
328	227.5	1054.76	46.9908	28.9286	36.4637	0.0130215
328	227.5	488.678	34.8362	15.1018	24.5825	0.00603294
328	227.5	659.63	44.2104	21.6631	28.5169	0.00814342
328	227.5	471.76	32.2798	21.5767	24.7074	0.00582408
328	227.5	2298.16	65.5573	39.3472	53.6009	0.0283718
328	227.5	1349.64	56.5086	30.498	41.2475	0.016662
328	227.5	1481.46	62.1789	31.3536	43.7895	0.0182892
359	182	1626.35	60.8951	33.9679	46.174	0.020078
359	182	1306.13	49.2579	33.9102	41.8079	0.0161247
359	182	1584.95	69.342	27.5392	45.862	0.0195669
359	182	1744.44	67.7325	33.2276	47.5552	0.0215359
359	182	2105.66	70.4321	19.9909	54.24	0.0259953
359	182	3934.48	93.8822	55.5191	70.0174	0.0485729
359	182	2091.57	66.5188	43.89	51.6325	0.0258214
359	182	1707.67	62.756	37.3568	46.5132	0.0210819
359	182	3001.05	79.4902	45.1746	62.2562	0.0370493
359	182	718.726	53.3323	17.1707	31.4213	0.00887298
359	182	1969.18	68.9859	31.5696	52.9615	0.0243104
359	182	1939.03	60.4143	39.389	50.6421	0.0239382
359	182	2480.52	73.7315	37.4504	56.6767	0.0306231
359	182	1598.59	48.9727	36.8422	45.2812	0.0197353
359	182	2845.45	68.1336	49.414	60.1186	0.0351283
359	182	5684.56	107.174	60.3998	86.682	0.0701783
359	182	2458.25	76.7115	43.9132	56.8954	0.0303481
359	182	542.726	51.342	13.0955	29.3332	0.00670019
359	182	1161.05	55.0334	21.7224	38.8445	0.0143337
359	182	4140.37	86.1268	61.1085	72.1712	0.0511147
359	182	3291.1	70.6866	59.8508	64.5938	0.04063
359	182	931.495	40.8439	27.9991	34.0083	0.0114997
359	182	1935.01	68.4164	31.3704	51.7841	0.0238886
359	182	1887.84	60.1735	39.4648	49.2951	0.0233062
359	182	2507.17	65.1182	41.6133	54.9479	0.0309521
359	182	1581.06	48.6141	36.5235	44.93	0.0195189
359	182	1752.58	63.8768	37.8927	45.8364	0.0216363
359	182	2801.52	67.5264	49.2728	60.0356	0.0345859
359	182	661.742	35.408	24.3	28.4791	0.00816949
359	182	2425.44	75.4566	44.0838	56.0131	0.0299431
353	174	3572.82	72.1881	64.966	67.2202	0.0441081
353	174	1426.33	64.3569	33.8373	44.4337	0.0176086
353	174	3533.86	79.6695	53.4647	66.6882	0.0436271
353	174	542.649	46.3753	12.6535	26.8605	0.00669924
353	174	389.722	32.3253	12.4007	24.2493	0.00481128
353	174	2028.18	73.5446	41.7242	51.4928	0.0250387
353	174	2137.41	67.9388	42.7999	52.6351	0.0263872
353	174	1256.41	57.6057	22.4843	41.6671	0.0155109
353	174	3632.46	71.9924	59.9986	67.6947	0.0448443
353	174	1910.5	57.3822	43.0294	49.6073	0.023586
353	174	763.582	45.3807	19.6878	30.8341	0.00942675
353	174	654.068	66.8438	12.7589	40.9621	0.00807476
353	174	2534.98	67.8581	49.7231	56.6543	0.0312955
353	174	3379.52	97.9486	43.8078	64.3615	0.0417217
353	174	3647.65	92.936	53.7804	66.7947	0.0450319
353	174	1335.87	56.3971	32.9579	42.0713	0.0164919
353	174	399.223	37.4439	15.5661	24.8264	0.00492858
353	174	3278.81	88.2575	44.1661	63.8618	0.0404784
353	174	1639.84	55.9727	37.1848	47.1005	0.0202446
353	174	1537.77	62.7921	32.1948	46.2702	0.0189845
353	174	2017.67	54.4511	46.4216	50.016	0.024909
353	174	3052.88	71.7905	54.0298	62.2192	0.0376892
353	174	2347.27	68.8597	44.1095	55.1221	0.028978
353	174	2583.26	69.1243	47.9378	57.1608	0.0318915
353	174	842.633	48.8042	20.9813	32.3146	0.0104027
353	174	1685.55	61.643	34.0931	47.8853	0.0208089
353	174	1718.77	54.7955	35.7874	47.2474	0.0212189
353	174	2340.29	65.8246	45.893	54.803	0.0288919
353	174	1450.17	53.791	37.8053	43.9688	0.017903
353	174	3060.33	83.8083	41.0786	62.3617	0.0377811
372	161	3674.82	91.121	49.5799	67.6048	0.0453672
372	161	2104.99	75.1002	36.6765	53.4678	0.025987
372	161	575.738	63.6577	14.3759	33.2766	0.00710773
372	161	1154.67	70.6238	26.0733	40.0203	0.0142549
372	161	4461.24	102.499	51.4962	73.8216	0.055076
372	161	4309.42	85.5344	63.2796	73.1654	0.0532017
372	161	3540.48	85.3053	53.5585	66.4863	0.0437088
372	161	2847.92	76.1315	50.2344	60.0981	0.0351588
372	161	2065.98	75.2611	31.294	54.7215	0.0255054
372	161	2587.25	70.2106	49.2872	56.9581	0.0319408
372	161	743.214	42.9827	19.4966	31.0534	0.0091753
372	161	3386.21	75.2652	54.1191	65.1557	0.0418043
372	161	4873.18	113.999	52.6802	77.9575	0.0601616
372	161	270.217	30.904	11.8322	18.9255	0.00333595
372	161	367.706	32.5752	14.2084	22.6134	0.00453948
372	161	5211.56	113.327	60.2222	88.7634	0.064339
372	161	5946.95	101.136	70.2993	87.4866	0.0734177
372	161	5242.1	102.405	64.3971	84.501	0.064716
372	161	644.747	35.29	20.0372	27.2233	0.00795968
372	161	1555.2	54.1576	27.4136	44.3873	0.0191997
372	161	2513.2	63.6017	50.1901	56.133	0.0310265
372	161	257.729	28.998	9.92564	20.6827	0.00318177
372	161	939.272	42.5919	28.2846	34.0578	0.0115957
372	161	1195.51	53.0513	25.3969	38.8971	0.0147591
372	161	1710.76	64.8106	37.9629	46.9993	0.0211201
372	161	1376.91	53.6366	34.1007	43.1332	0.0169986
372	161	1104.61	46.9684	26.1522	36.8658	0.0136369
328	236	2114.31	79.7885	32.5855	53.7421	0.0261021
328	236	1333.16	60.7484	28.9344	43.525	0.0164585
328	236	3858.05	82.6448	59.8964	69.5422	0.0476294
328	236	2366.06	64.5176	47.5007	54.6453	0.0292101
328	236	2000.01	65.9715	39.3645	51.9531	0.0246909
328	236	1482.75	56.9685	31.557	46.0758	0.0183051
328	236	1089.6	44.2345	30.8602	36.8397	0.0134516
328	236	3089.22	96.5454	43.1355	63.2331	0.0381377
328	236	4258.28	80.0448	60.6574	73.0432	0.0525703
328	236	3726.68	82.4222	60.1743	68.2086	0.0460075
328	236	1849.76	59.8344	40.8851	48.4088	0.022836
328	236	2358.16	63.6588	46.6515	54.8296	0.0291125
328	236	1531.77	51.8942	34.0137	43.8054	0.0189104
328	236	872.142	37.2315	28.6487	33.0262	0.010767
328	236	2822.55	86.5586	36.6765	61.2906	0.0348457
328	236	1588.63	48.303	42.0133	44.8119	0.0196123
328	236	1210.93	51.0137	28.9526	39.9839	0.0149495
328	236	1096.19	43.5815	30.114	36.7329	0.013533
328	236	3234.94	78.7521	50.2662	64.0943	0.0399367
328	236	4050.43	91.9268	54.5789	70.7612	0.0500043
328	236	3129.95	100.07	46.6957	62.0841	0.0386406
328	236	3201.31	76.4027	55.7699	63.5003	0.0395215
328	236	5340.26	118.16	65.6564	82.1468	0.0659278
328	236	3480.43	76.5314	56.7337	65.3452	0.0429675
328	236	7069.92	114.804	76.2852	95.968	0.0872812
328	236	5749.78	95.0855	76.6323	85.3019	0.0709836
328	236	4491.83	106.874	57.4475	80.857	0.0554536
328	236	2950.3	82.1023	50.7982	60.7558	0.0364227
328	236	546.151	42.0574	16.6221	26.8244	0.00674247
341	205	7100.66	133.326	76.8616	97.6494	0.0876608
341	205	3391.67	80.9316	51.2122	64.9663	0.0418717
341	205	4515.31	100.194	51.5547	78.1006	0.0557435
341	205	343.99	29.9391	14.3544	21.0665	0.00424671
341	205	2080.91	72.3538	40.8609	51.7562	0.0256898
341	205	4343.64	91.5525	52.9291	73.9098	0.0536242
341	205	1094.62	46.993	31.9346	37.6149	0.0135136
341	205	3790.43	85.0423	54.2875	70.302	0.0467946
341	205	3273.48	99.3001	36.0737	63.9504	0.0404126
341	205	5528.59	95.3905	72.945	83.3028	0.0682529
341	205	3426.77	87.6955	43.7443	71.3895	0.042305
341	205	5970.61	105.982	67.6184	91.7614	0.0737098
341	205	1108.91	43.3826	32.8644	36.9412	0.01369
341	205	4576.03	101.437	61.068	77.9676	0.0564931
341	205	1946.63	70.296	35.6674	50.5507	0.0240319
341	205	2494.04	62.9377	48.8564	56.0588	0.03079
341	205	1180.73	51.6659	29.9747	40.1466	0.0145766
341	205	2965.1	72.0447	55.2501	61.0867	0.0366055
341	205	1955.07	67.349	35.0723	51.2128	0.0241362
341	205	3625.76	101.38	45.4352	66.5105	0.0447617
341	205	3526.55	79.3346	59.1669	66.5639	0.0435368
341	205	625.64	38.0831	19.4589	27.8083	0.0077238
341	205	4317.71	95.4101	54.4315	72.6927	0.053304
341	205	3238.26	90.1141	46.2482	63.796	0.0399777
341	205	4247.57	97.4247	57.3692	79.3484	0.0524381
341	205	4699.89	90.3213	66.8168	76.8483	0.0580222
341	205	3880.3	85.5845	62.0601	69.584	0.047904
334	221.5	1656.12	59.8876	37.3237	50.0487	0.0204455
334	221.5	1971.53	60.9965	35.2491	50.5966	0.0243393
334	221.5	1629.57	53.1803	37.3392	46.0216	0.0201178
334	221.5	3144.97	73.8097	51.9423	63.1611	0.038826
334	221.5	1232.25	59.4803	23.323	43.3112	0.0152127
334	221.5	1415.13	59.2139	27.8428	45.0276	0.0174703
334	221.5	1499.25	53.4568	34.2457	44.6069	0.0185089
334	221.5	1324.2	69.8266	23.987	48.0583	0.0163479
334	221.5	661.201	46.4349	15.2874	29.4202	0.00816281
334	221.5	996.05	54.9306	24.18	34.3665	0.0122967
334	221.5	2536.76	70.7595	46.1814	56.0786	0.0313174
334	221.5	2949.96	85.7324	50.0971	60.8028	0.0364186
334	221.5	1373.67	52.3059	38.3651	42.3927	0.0169585
334	221.5	442.534	30.452	16.7656	23.5972	0.00546328
334	221.5	2232.55	72.1911	35.7856	53.1117	0.0275618
334	221.5	2076.95	63.8704	33.5986	52.2343	0.0256408
334	221.5	404.528	38.4398	16.3684	23.826	0.00499407
334	221.5	2111.06	71.0871	38.1497	52.1882	0.026062
334	221.5	450.929	32.729	19.2895	23.8995	0.00556691
334	221.5	1027.49	62.4465	19.8837	43.8663	0.0126848
334	221.5	2658.86	72.5375	52.0888	57.9885	0.0328248
334	221.5	2853.5	70.8307	49.2679	60.3976	0.0352278
334	221.5	3270.37	81.3655	49.5656	63.5526	0.0403741
334	221.5	3225.9	85.3626	53.7555	63.1825	0.0398251
334	221.5	3585.47	76.9448	59.5368	67.1575	0.0442642
334	221.5	1599.85	59.2741	38.2875	45.9594	0.0197509
334	221.5	1555.38	61.6872	31.9136	46.6855	0.0192019
334	221.5	473.383	47.2357	15.8611	25.2342	0.00584411
334	221.5	1829.46	53.9287	41.7032	48.5436	0.0225855
334	221.5	2263.6	64.6047	42.6544	53.4108	0.0279452
349	201	2046.69	61.7734	42.0562	51.4596	0.0252673
349	201	909.788	43.4333	27.4675	33.6568	0.0112317
349	201	1318.31	54.7964	26.6516	41.5219	0.0162751
349	201	4626.53	93.228	61.7016	76.222	0.0571165
349	201	4137.05	85.6908	62.9768	72.1062	0.0510737
349	201	2936.93	95.7313	40.2597	61.4282	0.0362577
349	201	1769.62	69.1077	29.13	47.5769	0.0218468
349	201	4378.5	83.8697	65.623	74.105	0.0540546
349	201	2388.83	74.7288	44.9497	55.5547	0.0294911
349	201	7011.46	103.637	84.4016	94.778	0.0865596
349	201	6080.64	116.263	67.3666	91.3396	0.0750682
349	201	5212.56	124.14	47.0062	88.7245	0.0643514
349	201	5281.93	102.814	69.7846	83.8504	0.0652078
349	201	5947.69	100.028	77.9722	86.431	0.0734269
349	201	2907.4	90.3702	30.9581	60.3001	0.0358931
349	201	5563.51	96.9329	69.5956	84.8309	0.0686839
349	201	1999.59	75.1288	31.0698	50.7096	0.0246858
349	201	2228.07	70.507	39.5284	53.4396	0.0275065
349	201	7492.8	126.588	75.7041	99.4431	0.0925019
349	201	4228.49	91.0142	61.6305	72.7521	0.0522025
349	201	1092.46	54.9932	29.6256	38.1342	0.0134869
349	201	9437.45	140.455	82.5658	111.289	0.116509
349	201	3125.58	74.6738	51.054	63.0953	0.0385866
349	201	5492.15	111.261	60.9946	85.6321	0.0678031
349	201	5145.79	122.301	52.9712	87.3938	0.0635271
349	201	322.283	45.8692	7.89394	22.2029	0.00397872
349	201	984.282	71.113	21.243	47.6303	0.0121514
354	211	964.507	48.7804	22.1072	37.2674	0.0119072
354	211	1024.99	60.639	24.9282	39.1492	0.012654
354	211	927.401	65.5712	16.5001	37.8888	0.0114492
354	211	1467.17	75.1831	29.0623	48.3561	0.0181128
354	211	3023.25	100.228	49.5248	60.9324	0.0373233
354	211	759.41	67.662	18.0588	43.9669	0.00937525
354	211	1462.25	54.1459	33.6434	43.2707	0.0180521
354	211	2808.78	89.2077	48.303	59.4399	0.0346756
354	211	1386.26	46.8723	35.9779	42.0413	0.017114
354	211	646.446	48.2481	15.257	30.8259	0.00798066
354	211	5363.59	112.821	66.0308	86.6118	0.0662158
354	211	4370.11	92.0826	58.6621	73.5356	0.0539509
354	211	2370.9	71.5885	40.1392	55.5758	0.0292699
354	211	285.435	34.1414	11.4214	19.9581	0.00352382
354	211	2429.18	76.9714	32.6222	57.1221	0.0299892
354	211	1813.96	104.257	25.7693	50.9739	0.0223942
354	211	351.87	40.932	10.9835	22.8049	0.00434398
354	211	1243.38	82.2475	21.7485	43.6061	0.01535
354	211	2311.04	64.3361	42.8171	53.6883	0.0285308
354	211	123.032	16.8681	9.85273	13.7293	0.00151888
354	211	777.95	42.5102	23.4727	31.2622	0.00960413
354	211	2423.51	59.188	51.1566	55.4301	0.0299193
354	211	2231.42	65.9301	39.6912	53.8224	0.0275478
354	211	1595.84	52.5637	37.2301	45.3635	0.0197013
354	211	2510.83	67.2053	49.2699	56.341	0.0309973
354	211	447.865	39.2866	11.267	26.2041	0.00552908
354	211	1350.26	52.6591	34.9822	43.2512	0.0166696
354	211	2417.23	74.7608	41.9507	55.368	0.0298417
354	211	2093.45	68.2693	41.6819	51.8875	0.0258446
356	213	4567.79	101.235	62.1414	78.3945	0.0563914
356	213	3003.6	84.6293	49.0686	61.4387	0.0370808
356	213	4061.06	102.252	48.0486	72.0498	0.0501356
356	213	945.272	70.8415	20.2577	39.3547	0.0116698
356	213	4648.93	92.9304	64.7783	77.6823	0.0573931
356	213	1231.27	48.8685	29.5965	39.4369	0.0152006
356	213	8060.43	119.486	86.1426	102.961	0.0995096
356	213	5234.45	105.704	58.2036	84.6381	0.0646216
356	213	3219.72	75.3036	51.1044	63.67	0.0397488
356	213	476.91	43.3273	11.2338	25.8049	0.00588766
356	213	3214.7	68.1517	58.7275	63.7985	0.0396868
356	213	2889.94	69.8948	55.7015	60.362	0.0356776
356	213	2564	66.0353	50.2764	56.9347	0.0316537
356	213	833.235	62.3425	22.6116	36.1786	0.0102866
356	213	2699.91	70.6948	51.2335	58.3515	0.0333316
356	213	2723.37	66.1703	53.2412	58.6825	0.0336212
356	213	835.372	52.7569	26.7769	33.8525	0.010313
356	213	930.465	50.7467	23.5717	37.2774	0.011487
356	213	1622.33	58.8632	34.0224	45.8716	0.0200284
356	213	407.026	39.1832	14.1948	22.9888	0.0050249
356	213	9781.26	195.141	46.4948	119.025	0.120754
356	213	5917.87	101.442	69.9631	89.2691	0.0730588
356	213	3258.11	82.1817	54.8528	63.701	0.0402228
356	213	1659.9	69.9727	30.9768	47.2314	0.0204922
356	213	1593.11	61.005	36.5953	45.0513	0.0196676
356	213	5037.13	89.7541	68.9854	80.6292	0.0621856
356	213	3573.49	100.858	50.5377	66.0189	0.0441163
356	213	5609.73	104.434	71.7869	84.5842	0.0692545
356	213	1850.66	52.9785	42.1989	48.5512	0.0228472
370	193.5	3902.07	95.4435	48.224	71.0329	0.048185
370	193.5	1964.25	67.2519	36.5347	52.5046	0.0242557
370	193.5	2476.18	101.146	29.2017	57.7236	0.0305773
370	193.5	1737.43	61.1521	38.5373	45.6459	0.0214548
370	193.5	2021.63	67.4802	34.4438	50.9032	0.0249643
370	193.5	4337.77	92.2054	57.4354	73.2489	0.0535653
370	193.5	2210.33	98.284	27.0356	53.881	0.0272945
370	193.5	2973.62	87.986	45.4064	60.7349	0.03672
370	193.5	2402.66	74.636	42.2085	55.0298	0.0296694
370	193.5	1529.5	63.4331	31.1998	48.0981	0.0188872
370	193.5	1891.91	75.0974	28.7956	51.4305	0.0233625
370	193.5	2288.08	72.0493	42.9557	54.9553	0.0282545
370	193.5	3267.86	84.1728	50.2943	64.2041	0.0403534
370	193.5	3025.26	95.3491	51.2933	61.8579	0.0373576
370	193.5	2738.74	77.5183	47.7649	58.8044	0.0338195
370	193.5	1708.16	72.2862	32.3804	47.1051	0.0210934
370	193.5	2354.16	67.966	45.325	54.517	0.0290705
370	193.5	5118.41	110.537	60.6142	82.0539	0.0632051
370	193.5	1506.13	50.3797	39.6073	43.7388	0.0185985
370	193.5	2637.41	83.7483	33.5211	58.6447	0.0325683
370	193.5	2135.75	65.6464	38.3498	52.6815	0.0263735
370	193.5	261.396	24.8822	11.145	17.6022	0.00322786
370	193.5	1696.73	53.7908	39.2045	47.1447	0.0209522
370	193.5	535.792	37.6435	17.0587	26.2703	0.00661627
370	193.5	3415.86	73.8461	57.8766	65.4859	0.042181
370	193.5	3113.45	74.6162	53.7499	62.711	0.0384467
370	193.5	3780.17	76.5238	62.661	69.0167	0.0466798
370	193.5	1668.28	62.3731	28.569	46.5489	0.0206009
370	193.5	1505.95	60.7299	34.5631	46.0483	0.0185963
370	193.5	1611.08	69.7692	25.3937	47.4853	0.0198946
330	232.5	550.941	57.0417	13.1397	28.2436	0.0068016
330	232.5	1863.63	68.2259	27.46	51.111	0.0230074
330	232.5	1909.62	76.8745	29.8904	49.504	0.0235751
330	232.5	1571.76	55.3946	36.6512	44.4577	0.0194041
330	232.5	3879.32	78.519	61.3803	69.6385	0.0478919
330	232.5	2499.88	72.7077	44.5538	56.9761	0.0308622
330	232.5	2741.96	72.8897	43.7225	59.5593	0.0338507
330	232.5	3804.18	91.6295	47.0325	67.9197	0.0469643
330	232.5	884.631	46.3328	21.3367	33.0439	0.0109212
330	232.5	3825.32	79.0367	61.1382	68.9249	0.0472253
330	232.5	1729.92	72.5697	23.4106	49.9898	0.0213566
330	232.5	657.725	36.6062	23.2323	28.7685	0.0081199
330	232.5	2680.62	83.7794	41.2703	58.7979	0.0330935
330	232.5	2776.98	82.6312	47.111	58.7572	0.034283
330	232.5	244.751	37.8138	8.21993	21.9666	0.00302155
330	232.5	716.666	66.1664	17.4673	39.2283	0.00884755
330	232.5	950.859	46.2619	28.2139	33.9138	0.0117388
330	232.5	2416.64	64.5271	48.0279	55.0215	0.0298344
330	232.5	543.035	44.2657	14.6456	26.9105	0.00670401
330	232.5	1584.4	56.1114	38.5956	44.4718	0.0195602
330	232.5	1201.2	66.5111	21.3476	45.2527	0.0148293
330	232.5	970.249	43.1919	26.562	34.4507	0.0119781
330	232.5	2195.06	57.8546	44.4167	52.4941	0.027099
330	232.5	1719.15	51.8704	39.9096	46.5913	0.0212237
330	232.5	1689.82	71.8644	28.0322	53.4867	0.0208616
330	232.5	1092.02	58.1345	24.3678	39.1207	0.0134815
330	232.5	3258.37	85.6855	43.3107	63.6982	0.040226
330	232.5	1184.31	48.1893	29.7748	39.1394	0.0146208
330	232.5	1542.84	56.1747	32.6416	45.2197	0.0190471
359	184.5	2464.63	68.8434	45.4437	55.9618	0.030427
359	184.5	978.257	44.6877	29.7838	35.1769	0.012077
359	184.5	2751.07	67.6361	53.3816	59.2205	0.0339632
359	184.5	1233	54.4712	25.0658	44.086	0.0152219
359	184.5	1446.98	54.7419	35.2812	45.791	0.0178636
359	184.5	2864.78	67.9155	54.7757	60.1058	0.035367
359	184.5	792.833	43.8407	21.6369	31.242	0.00978787
359	184.5	1866.9	59.3496	36.3595	49.8432	0.0230478
359	184.5	1050.72	51.9262	24.0594	35.961	0.0129716
359	184.5	1171.79	67.8897	19.5875	41.34	0.0144663
359	184.5	1089.73	62.5528	23.8972	36.7573	0.0134532
359	184.5	1930.46	75.1082	33.3776	51.4697	0.0238323
359	184.5	1381.37	55.162	35.2067	43.2282	0.0170536
359	184.5	1399.26	58.8234	32.9786	47.3663	0.0172745
359	184.5	1350.55	57.7726	32.5384	42.7793	0.0166731
359	184.5	713.473	42.5964	21.933	29.7239	0.00880813
359	184.5	1394.48	68.9107	25.2551	47.8012	0.0172154
359	184.5	991.26	38.9486	32.5812	35.072	0.0122375
359	184.5	1754.53	66.7198	34.5064	48.0388	0.0216605
359	184.5	1513.59	50.4796	38.7657	43.5962	0.018686
359	184.5	1705.04	61.4623	32.2032	47.792	0.0210495
359	184.5	1025.43	57.1777	20.4776	34.9483	0.0126594
359	184.5	527.998	37.481	21.6779	25.8148	0.00651836
359	184.5	1701.67	57.3027	33.7401	47.4804	0.0210079
359	184.5	2587.38	70.8433	46.0418	57.2716	0.0319424
359	184.5	436.2	34.086	15.9776	24.2035	0.00538508
359	184.5	963.502	42.9827	29.5721	34.6985	0.0118949
359	184.5	2073.01	64.627	31.9076	54.0421	0.0255922
359	184.5	1091.76	54.611	22.5032	41.386	0.0134783
359	184.5	1546.06	46.8896	41.7264	44.0129	0.0190868
334	192.5	1808.07	60.1929	37.6988	49.3165	0.0223214
334	192.5	1618.11	65.8676	32.4275	46.7335	0.0199763
334	192.5	2463.65	72.6319	38.8864	56.5233	0.0304149
334	192.5	1972.12	65.5164	40.3472	50.5317	0.0243467
334	192.5	1319.8	56.3859	27.1763	42.9184	0.0162935
334	192.5	1067.87	46.9777	29.1666	36.4383	0.0131833
334	192.5	1435.16	52.7976	36.4144	43.6041	0.0177177
334	192.5	1244.12	48.6218	26.4377	40.7486	0.0153592
334	192.5	2602.52	67.4562	50.1236	57.4388	0.0321293
334	192.5	545.791	32.2926	21.5223	26.1702	0.00673802
334	192.5	1460.78	52.9894	32.4798	43.6136	0.018034
334	192.5	1427	46.8644	38.1173	42.559	0.0176169
334	192.5	2214.45	66.9902	41.7955	53.2418	0.0273383
334	192.5	1521.81	61.0503	25.3538	44.7096	0.0187874
334	192.5	1468.09	52.7683	33.0052	43.743	0.0181243
334	192.5	1470.77	49.9702	36.9423	43.699	0.0181573
334	192.5	1723.04	58.9806	36.0312	47.238	0.0212717
334	192.5	1583.58	52.4482	37.8039	44.4366	0.01955
334	192.5	577.025	40.6239	14.5707	27.8701	0.00712362
334	192.5	1119.29	51.6794	28.5767	37.1022	0.0138181
334	192.5	3125.37	81.9799	46.1571	62.54	0.0385841
334	192.5	1607.3	49.0686	41.052	44.9655	0.0198428
334	192.5	3278.94	70.5858	58.7319	64.2123	0.04048
334	192.5	979.287	51.6714	30.2641	38.5825	0.0120897
334	192.5	2551.8	66.5585	48.7495	57.0349	0.031503
334	192.5	1197.67	66.167	21.409	41.1279	0.0147858
334	192.5	1549.87	59.2178	27.0014	46.0367	0.0191339
334	192.5	2956.58	74.9229	47.7799	60.4876	0.0365003
334	192.5	2292.99	61.0031	44.4401	53.7627	0.0283079
334	192.5	3758.19	92.1452	53.5982	67.8363	0.0463966

## Sheet: Longissimus_dorsi_Sows 
Age_D21G(days)	Weight_D21G(kg)	Area	Diameter (max)	Diameter (min)	Diameter (mean)	Per-Area
335	221	2865.17	68.1509	50.403	59.9198	0.0353718
335	221	4757.49	92.148	69.8504	77.2628	0.0587333
335	221	2962.97	66.8463	55.2329	61.2427	0.0365791
335	221	2188.62	61.3723	43.704	52.9056	0.0270195
335	221	8555.85	125.134	93.4974	105.642	0.105626
335	221	3735.51	84.9064	55.6365	68.5471	0.0461165
335	221	4667.8	107.737	58.6812	81.6624	0.0576261
335	221	531.216	31.0975	19.1837	26.6277	0.0065581
335	221	9292.35	131.425	90.5114	108.162	0.114718
335	221	3027.6	76.7639	55.4005	61.7837	0.037377
335	221	1538.16	52.4767	39.7855	44.4612	0.0189892
335	221	2196.53	75.5952	31.6267	52.8157	0.0271171
335	221	760.08	37.2574	25.5561	30.917	0.00938351
335	221	3606.01	72.7936	61.8896	67.47	0.0445178
335	221	8963.11	131.895	88.108	107.931	0.110654
335	221	9316.58	145.238	80.9698	110.037	0.115017
335	221	3909.78	89.3411	56.7214	69.6718	0.048268
335	221	3497.04	91.2459	41.9262	67.6473	0.0431725
335	221	1841.72	61.8038	34.9837	47.6977	0.0227369
335	221	4560.92	99.6444	60.8179	75.182	0.0563065
335	221	2599.25	80.5682	40.9452	57.8512	0.0320889
335	221	3484.89	80.827	56.6458	66.0173	0.0430225
335	221	6065.34	97.8865	75.0993	87.958	0.0748793
335	221	10442.6	126.467	102.152	115.797	0.128919
335	221	9262.94	140.959	86.023	108.626	0.114355
335	221	8780.06	121.255	93.7574	105.172	0.108394
343	199.5	9756.48	145.225	79.9184	111.801	0.120448
343	199.5	3916.35	98.622	51.5349	68.722	0.0483491
343	199.5	8832.59	112.143	98.1829	105.499	0.109042
343	199.5	7666	120.19	81.4709	98.3242	0.0946401
343	199.5	7047.77	107.06	82.0792	94.952	0.0870078
343	199.5	4134.5	92.5148	64.4049	72.0214	0.0510422
343	199.5	5331.3	101.968	66.941	80.8034	0.0658172
343	199.5	5609.16	95.6021	72.3714	83.8258	0.0692476
343	199.5	6688.51	110.492	80.8073	93.622	0.0825726
343	199.5	6408.2	117.711	71.8355	93.8718	0.0791121
343	199.5	6981.23	121.292	75.6156	95.6471	0.0861864
343	199.5	6540.71	112.1	76.3503	92.8982	0.0807479
343	199.5	3542.15	87.5854	54.1298	66.7274	0.0437295
343	199.5	1967.87	66.3094	39.3158	50.9985	0.0242942
343	199.5	4272.18	94.3586	57.4723	72.495	0.052742
343	199.5	4096.47	95.3241	59.4483	70.8852	0.0505727
343	199.5	4466.57	106.638	48.5561	74.345	0.0551418
343	199.5	4714.62	106.401	56.1417	75.1231	0.058204
343	199.5	4032.3	83.3966	61.7417	70.8793	0.0497805
343	199.5	8115.59	133.114	71.8334	108.819	0.10019
343	199.5	4755.04	93.8645	61.7673	76.8256	0.0587031
343	199.5	3545.37	76.5926	58.7064	66.9366	0.0437692
343	199.5	4483.36	84.2941	68.1942	75.126	0.055349
343	199.5	2564.31	77.574	38.1602	56.7708	0.0316575
343	199.5	2311.81	68.0048	43.0055	54.9309	0.0285403
343	199.5	2930.34	73.0612	53.1263	60.6267	0.0361764
343	199.5	2750.09	66.7545	53.2596	59.1085	0.0339511
343	199.5	2051.27	57.7971	47.0171	50.923	0.0253239
343	199.5	2721.46	68.2514	51.5719	58.939	0.0335976
343	199.5	1918.04	59.8542	40.4765	49.2967	0.0236791
334	210	2653.38	67.0945	52.8446	58.0661	0.0327571
334	210	5579.11	98.7085	70.7107	83.7542	0.0688766
334	210	6293.66	121.479	62.4174	95.7496	0.0776981
334	210	2697.64	75.6057	41.5687	58.798	0.0333036
334	210	8371.05	121.144	82.4315	104.805	0.103344
334	210	4479.68	94.3341	59.2941	74.3704	0.0553036
334	210	5791.34	104.91	68.1487	88.9737	0.0714966
334	210	742.003	37.9209	21.6726	31.9535	0.00916035
334	210	1072.29	48.8213	26.164	36.7974	0.013238
334	210	6115.53	123.873	69.5451	91.5702	0.0754989
334	210	3967.75	90.681	52.3044	69.9125	0.0489836
334	210	3640.21	78.7408	59.1976	67.7065	0.04494
334	210	3075.75	80.0345	50.2016	61.8954	0.0379715
334	210	4091.55	81.9348	61.2493	71.6613	0.050512
334	210	9068.71	136.14	83.5812	107.831	0.111957
334	210	2577.8	65.4645	47.5357	56.7939	0.0318241
334	210	1081.64	41.6696	31.933	36.7994	0.0133533
334	210	3025.28	74.9229	47.1872	61.3913	0.0373484
334	210	1671.26	48.1479	42.0451	45.9181	0.0206324
334	210	4624.83	106.679	47.9042	79.2347	0.0570955
334	210	2489.69	73.2302	41.5102	56.9582	0.0307363
334	210	1634.72	77.5686	25.3969	47.303	0.0201813
334	210	3961.82	83.1878	58.0359	70.5515	0.0489105
334	210	4510.16	85.8421	69.2514	75.3846	0.0556799
334	210	4193.39	96.1232	62.0444	72.1918	0.0517693
334	210	4742.45	100.136	64.8414	76.6564	0.0585476
334	210	4509	88.8719	63.0113	75.0247	0.0556656
334	210	4906.01	104.786	63.6539	77.784	0.0605669
334	210	3741.43	95.9599	51.8259	67.2286	0.0461896
334	210	6273.01	111.621	72.628	92.2492	0.0774431
356	188	4002.46	92.1513	50.5866	69.7761	0.0494121
356	188	708.168	34.2758	25.8472	29.7923	0.00874265
356	188	3154.91	77.2659	55.0318	63.0925	0.0389487
356	188	3285.79	89.2205	49.7541	63.8601	0.0405645
356	188	4226.81	80.0733	66.4718	73.0739	0.0521819
356	188	741.051	43.968	23.6709	30.4035	0.00914859
356	188	2376.7	65.171	45.4292	54.5422	0.0293414
356	188	2146.5	59.8644	47.3419	52.3647	0.0264994
356	188	2489.69	69.6487	45.6012	55.6632	0.0307363
356	188	359.311	36.982	12.7811	22.9537	0.00443585
356	188	3927.99	81.9263	52.2443	69.5234	0.0484927
356	188	3176.51	85.05	50.0313	62.8265	0.0392154
356	188	5049.23	98.9895	63.7977	79.0558	0.062335
356	188	3789.45	89.3047	58.7831	68.3592	0.0467825
356	188	3412.92	84.1589	53.676	65.4024	0.042134
356	188	1900.77	55.0262	41.5762	50.3048	0.0234658
356	188	3002.9	71.5318	53.3413	61.4644	0.0370722
356	188	3002.85	68.9841	48.5144	61.3642	0.0370715
356	188	2071.31	63.234	38.7926	51.66	0.0255712
356	188	2579.24	65.009	51.2473	56.7185	0.0318419
356	188	4016.39	87.4877	56.9722	70.7492	0.0495841
356	188	3394.94	94.2948	44.4053	67.0366	0.0419121
356	188	1995.19	56.6124	43.5221	50.9245	0.0246315
356	188	4953.99	102.474	59.623	83.7935	0.0611591
356	188	6088.54	109.29	72.352	88.6821	0.0751657
356	188	4115.55	90.1968	52.6195	70.83	0.0508083
356	188	5777.92	108.625	68.6989	92.181	0.071331
356	188	5749.73	113.413	72.0757	87.3311	0.0709829
356	188	6070.34	104.623	72.9887	89.2506	0.074941
356	188	2272.93	62.1259	43.8777	53.79	0.0280603
356	204	4745.44	101.9	60.4961	76.6706	0.0585845
356	204	2402.32	76.1085	41.9295	55.9228	0.0296577
356	204	1959.04	62.2191	37.7889	52.3511	0.0241852
356	204	3962.34	86.1531	55.1019	70.5894	0.0489168
356	204	4573.82	96.5274	56.1692	76.1997	0.0564658
356	204	5085.21	85.8837	74.1367	80.1983	0.0627791
356	204	4643.8	95.9627	67.7561	76.2105	0.0573298
356	204	1855.47	51.9091	45.7995	48.3753	0.0229066
356	204	3467.69	70.9352	57.9502	66.0121	0.0428101
356	204	1301.96	44.7726	36.2659	40.6513	0.0160732
356	204	1474.56	54.2998	31.2235	45.0705	0.018204
356	204	3202.21	72.8888	51.976	63.7399	0.0395327
356	204	2288.92	61.6114	42.7316	54.1091	0.0282577
356	204	4080.81	84.895	61.2076	71.4223	0.0503794
356	204	3861.06	104.548	48.2939	69.2757	0.0476665
356	204	9225.58	135.368	81.2796	109.513	0.113894
356	204	5762.19	96.7878	76.7853	86.0724	0.0711368
356	204	4605	105.708	50.4939	78.9778	0.0568507
356	204	4929.03	94.1275	64.4241	78.5148	0.0608511
356	204	5886.97	95.3241	79.1807	86.1687	0.0726773
356	204	5235.84	91.1161	69.3331	81.1019	0.0646388
356	204	6111.13	101.625	77.3413	88.1067	0.0754445
356	204	4945.18	88.8989	67.6184	79.7493	0.0610504
356	204	11771.4	200.951	53.3159	129.966	0.145323
356	204	7121.47	116.822	81.9596	95.7611	0.0879176
356	204	3350.06	71.7868	60.3743	64.7091	0.041358
356	204	5432.44	100.908	70.1742	82.2603	0.0670659
356	204	9078.06	127.016	86.3386	107.76	0.112073
356	204	7374.97	133.975	73.083	101.384	0.0910473
356	204	7278.08	135.275	73.396	98.9651	0.0898511
370	171	7036.03	118.21	69.1853	95.766	0.0868629
370	171	3862.2	93.0523	55.2622	69.0714	0.0476805
370	171	2774.65	74.9219	52.5082	59.1005	0.034263
370	171	1572.03	55.1818	35.1008	45.946	0.0194123
370	171	2340.03	66.4319	44.3672	55.2992	0.028896
370	171	3558.11	88.2509	54.5505	66.6305	0.0439377
370	171	2280.92	72.9186	43.4822	54.6887	0.0281661
370	171	1210.55	47.451	33.8463	38.8276	0.0149485
370	171	578.268	33.7915	19.8624	27.3451	0.00714079
370	171	1445.01	58.5619	32.4341	44.3653	0.0178439
370	171	1822.61	56.9371	42.9773	48.7092	0.0225067
370	171	1385.19	47.8793	35.0307	41.6136	0.0171051
370	171	3170.81	71.2391	52.8866	63.9117	0.039155
370	171	1963.09	62.5775	41.2975	50.3412	0.0242414
370	171	2892.76	77.0647	49.8295	61.0634	0.0357215
370	171	3724.34	82.3871	52.9826	68.1889	0.0459903
370	171	3779.38	90.9133	55.3978	68.5304	0.04667
370	171	3693.68	85.0948	54.3355	68.6298	0.0456117
370	171	2453.48	61.4946	50.7136	55.8869	0.030297
370	171	2088.88	75.0843	34.7699	52.5898	0.0257947
370	171	5614.54	103.827	62.4663	86.8178	0.069314
370	171	4964.67	119.591	57.4468	90.5639	0.061291
370	171	7435.74	124.019	63.6624	102.363	0.0917975
370	171	8736.82	114.889	96.1714	105.217	0.10786
370	171	8498.04	134.194	80.3429	108.675	0.104912
370	171	5939.38	116.157	68.2089	91.459	0.0733242
370	171	5257.96	99.8794	69.1686	80.8481	0.0649118
370	171	5426.98	108.729	59.2056	86.1205	0.0669985
334	218.5	4079.27	99.6418	50.1657	71.8226	0.0503604
334	218.5	9149.28	126.356	88.5072	109.292	0.112952
334	218.5	13650.8	150.746	119.743	131.269	0.168526
334	218.5	2162.23	71.7482	39.2833	53.6955	0.0266937
334	218.5	2372.45	69.6089	43.1445	54.9991	0.0292889
334	218.5	2686	81.0626	38.3328	59.4505	0.0331599
334	218.5	4228.54	103.21	47.1197	80.549	0.0522032
334	218.5	3355.34	75.453	52.285	65.1178	0.0414232
334	218.5	5095.07	97.9908	65.8666	79.8383	0.0629009
334	218.5	4719.87	97.1252	57.7737	76.6218	0.0582689
334	218.5	4388.14	81.1097	67.9763	74.3904	0.0541735
334	218.5	3106.96	79.8432	48.3656	62.5897	0.0383568
334	218.5	1981.08	77.7198	30.1618	52.8859	0.0244573
334	218.5	2673.51	67.2738	49.736	58.5252	0.0330057
334	218.5	3394.33	78.633	55.0636	65.6276	0.0419044
334	218.5	3740.92	77.8558	59.126	68.5733	0.0461833
334	218.5	3789.66	78.7933	62.5855	68.752	0.046785
334	218.5	4453.15	95.269	55.5156	74.3862	0.0549761
334	218.5	3886.48	80.2992	62.147	69.061	0.0479803
334	218.5	4636.9	91.701	67.951	77.2524	0.0572446
334	218.5	2854.59	65.9678	51.0308	59.9287	0.0352411
334	218.5	2685.72	83.6533	43.8736	57.6592	0.0331564
334	218.5	2510.06	74.4832	40.1681	57.2966	0.0309877
334	218.5	2627.55	66.4594	48.9845	57.8361	0.0324383
334	218.5	3640.39	82.7645	54.7195	67.2483	0.0449422
334	218.5	3869.85	77.0249	61.3736	69.9636	0.0477749
334	218.5	4307.02	93.6849	52.9077	72.9689	0.0531721
358	225	3622.24	80.4504	55.2476	67.1662	0.0447181
358	225	3223.79	81.0415	45.5006	64.9242	0.0397991
358	225	5839.83	91.0325	77.588	85.7924	0.0720952
358	225	3748.98	77.5606	59.4346	68.3469	0.0462828
358	225	3467.51	81.0564	54.2255	65.8804	0.0428079
358	225	3198.24	74.306	56.6113	63.4353	0.0394837
358	225	5027.42	83.6422	76.1901	79.5324	0.0620658
358	225	3458.8	81.4756	53.4433	66.1025	0.0427004
358	225	4255.65	88.5902	60.7696	72.5955	0.0525379
358	225	758.329	43.6807	24.9241	30.7561	0.0093619
358	225	3594.89	79.2501	56.8074	67.0181	0.0443805
358	225	5241.94	112.127	60.9329	90.0867	0.0647141
358	225	505.441	27.7738	23.5974	25.2046	0.00623989
358	225	5107.74	130.805	53.3487	83.4289	0.0630573
358	225	3613.4	77.627	54.3396	67.1959	0.0446091
358	225	639.108	34.5575	22.3764	28.2849	0.00789006
358	225	2720.33	64.6685	52.1074	58.5446	0.0335836
358	225	2917.31	71.5685	50.592	60.5796	0.0360155
358	225	4939.8	103.432	52.5355	80.0446	0.060984
358	225	4091.86	85.1308	58.3917	71.5223	0.0505158
358	225	4805.46	101.712	62.7227	77.2674	0.0593255
358	225	4095.23	80.604	64.3991	71.6803	0.0505574
358	225	2634.32	74.1716	43.2062	58.3969	0.0325219
358	225	5229.71	98.2795	72.342	83.6329	0.0645631
358	225	4456.35	81.8164	70.1258	74.9919	0.0550156
358	225	1435.91	48.7831	35.8622	42.3884	0.0177269
358	225	4087.38	99.4442	49.1381	71.7114	0.0504605
342	197	4503.83	84.6088	69.0234	75.2866	0.0556017
342	197	4790.5	88.9891	68.3108	77.5311	0.0591408
342	197	3588.25	71.0862	63.2609	67.2779	0.0442985
342	197	3367.29	78.7948	54.9735	64.949	0.0415707
342	197	3703.27	78.6551	58.4497	68.1004	0.0457185
342	197	1746.19	58.1026	37.4738	49.3495	0.0215575
342	197	5285.51	94.3181	69.6732	81.4218	0.065252
342	197	3801.94	78.4875	62.096	69.1983	0.0469367
342	197	5298.59	94.2512	66.73	81.4189	0.0654135
342	197	9499.61	152.857	80.9068	109.994	0.117277
342	197	4255.63	92.0909	61.5878	72.9506	0.0525376
342	197	2865.74	79.1206	48.115	60.2569	0.0353788
342	197	9612.65	129.074	96.1103	110.383	0.118672
342	197	12435	161.746	106.015	124.09	0.153516
342	197	6220.25	106.324	72.7966	91.0896	0.0767918
342	197	7996.16	115.17	87.7667	101.65	0.0987161
342	197	7136.5	128.804	70.1937	96.4301	0.0881033
342	197	6727.5	133.31	80.0963	94.5966	0.0830539
342	197	7732.64	126.603	71.5023	103.026	0.0954628
342	197	3364.07	89.2544	50.0704	65.3308	0.0415309
342	197	6898.45	147.739	55.0461	97.868	0.0851644
342	197	6300.69	109.217	76.4801	90.2487	0.0777849
342	197	7776.28	158.281	65.3054	102.965	0.0960016
342	197	6959.55	130.477	69.0585	97.3439	0.0859187
342	197	11133.4	188.69	76.3318	118.742	0.137446
342	197	2419.96	86.0752	33.0208	55.4616	0.0298754
342	197	2807.05	71.2098	55.3833	59.4481	0.0346543
342	197	2669.21	65.7853	52.2386	57.9751	0.0329526
342	197	1814.27	55.3386	39.9383	48.2427	0.022398
342	197	1845.35	53.8391	41.6279	48.7388	0.0227817
348	214.5	2473.1	65.8238	49.5633	56.2558	0.0305316
348	214.5	2764.46	76.4959	47.771	59.7313	0.0341285
348	214.5	1727.93	52.7959	41.0928	47.1019	0.0213321
348	214.5	4586.74	82.9361	69.9727	76.0545	0.0566254
348	214.5	2744.27	70.0564	51.6786	58.9381	0.0338793
348	214.5	5180.79	95.5664	68.8899	82.8061	0.0639591
348	214.5	4889.33	101.178	57.9129	77.2005	0.0603609
348	214.5	1170.86	46.044	34.3808	38.2145	0.0144548
348	214.5	2283.9	60.646	47.3509	53.9997	0.0281957
348	214.5	5388.36	105.23	62.6079	86.2919	0.0665216
348	214.5	3039.96	68.8282	54.4731	61.8105	0.0375296
348	214.5	5219.88	94.7409	71.7523	80.8422	0.0644417
348	214.5	4724.76	93.6877	65.9902	76.8302	0.0583293
348	214.5	2387.28	67.7143	46.6515	55.053	0.029472
348	214.5	6643.19	126.585	62.0213	95.6013	0.0820131
348	214.5	1683.39	61.9455	37.1515	47.47	0.0207821
348	214.5	1451.77	48.4667	38.6736	42.5634	0.0179227
348	214.5	4056.07	88.6216	54.9335	71.2891	0.0500739
348	214.5	5415.21	94.001	73.8323	82.5402	0.0668532
348	214.5	3084.74	80.6939	47.9112	62.7915	0.0380824
348	214.5	2788.62	77.7968	47.7621	59.9844	0.0344267
348	214.5	4669.73	91.7111	66.1358	77.297	0.0576499
348	214.5	2465.71	65.9325	52.215	55.9367	0.0304403
348	214.5	4135.63	92.6589	59.6379	71.602	0.0510562
348	214.5	4357.93	110.398	55.4857	81.9029	0.0538006
348	214.5	3863.46	111.643	40.1392	76.6059	0.0476961
348	214.5	2309.41	75.9133	37.8583	55.914	0.0285107
348	214.5	2439.17	81.4468	39.9666	55.6589	0.0301126
351	223.5	2200.57	71.5397	39.4765	53.9163	0.027167
351	223.5	1566.97	74.3212	21.0555	49.4464	0.019345
351	223.5	2537.66	82.6543	31.261	56.3236	0.0313285
351	223.5	2521.98	81.1312	36.1963	57.9404	0.0311349
351	223.5	1620.02	59.1515	33.6189	49.0164	0.0199998
351	223.5	792.447	40.0516	25.2806	31.6837	0.0097831
351	223.5	1684.78	58.4226	35.388	47.4558	0.0207993
351	223.5	4231.5	91.5423	57.8866	73.107	0.0522397
351	223.5	3156.94	76.5152	48.6512	63.6355	0.0389738
351	223.5	2790.93	72.7667	44.8534	59.9563	0.0344553
351	223.5	1922.5	86.2449	25.9387	54.1097	0.0237341
351	223.5	2706.4	80.6703	40.2504	59.5862	0.0334117
351	223.5	2266.23	77.3513	41.9691	55.2263	0.0279776
351	223.5	6534.58	109.817	74.8274	94.6223	0.0806723
351	223.5	3146.12	82.9815	45.934	63.4048	0.0388403
351	223.5	3518.44	72.9914	61.1984	66.6708	0.0434367
351	223.5	2194.05	70.0205	37.6739	55.09	0.0270866
351	223.5	3726.57	78.9774	59.3436	68.7952	0.0460062
351	223.5	3660.04	95.4715	45.6641	67.8281	0.0451848
351	223.5	3347.95	73.704	51.7595	64.9338	0.0413319
351	223.5	3053.14	82.622	42.2077	63.6205	0.0376924
351	223.5	5929.62	121.025	64.7309	91.8763	0.0732037
351	223.5	7602.81	122.908	76.2623	102.361	0.09386
351	223.5	3540.4	79.4844	52.3871	66.7317	0.0437078
351	223.5	5871.14	114.23	56.794	94.9703	0.0724818
351	223.5	1720.88	54.4085	36.4907	47.4988	0.021245
351	223.5	5898.95	115.157	69.0199	89.9501	0.0728251
351	223.5	8085.23	153.966	72.1442	103.51	0.0998157
351	223.5	5846.16	103.407	64.4177	86.8232	0.0721734
328	227.5	2271.07	68.8956	42.05	53.5018	0.0280374
328	227.5	5582.56	99.2155	69.4128	85.8877	0.0689192
328	227.5	1837.19	54.756	43.3499	48.7426	0.0226809
328	227.5	4082.18	99.867	56.4926	70.6062	0.0503963
328	227.5	3506.05	80.3378	58.2938	66.6268	0.0432838
328	227.5	6924.51	121.503	74.3469	97.043	0.0854861
328	227.5	2935.78	80.3767	46.9508	61.3966	0.0362434
328	227.5	730.339	39.9773	22.5717	30.3574	0.00901635
328	227.5	4364.83	90.7308	62.8419	74.0618	0.0538858
328	227.5	942.079	41.5836	26.7826	34.1124	0.0116304
328	227.5	3444.61	85.6843	45.3623	66.1173	0.0425253
328	227.5	3803.26	102.15	42.0121	69.2561	0.0469529
328	227.5	2272.75	58.3968	48.1214	53.9032	0.0280581
328	227.5	2819.36	86.6953	41.7122	61.2398	0.0348062
328	227.5	3309.51	84.2079	49.4905	64.1209	0.0408573
328	227.5	2269.5	63.6116	45.1287	53.7133	0.028018
328	227.5	4908.23	97.1769	67.4306	78.2886	0.0605942
328	227.5	3606.22	84.8416	57.1959	67.233	0.0445204
328	227.5	3637.97	79.9845	60.0672	67.5902	0.0449123
328	227.5	12776.4	143.354	105.28	126.285	0.15773
328	227.5	3274.13	83.1128	46.0739	64.1863	0.0404205
328	227.5	6060.55	108.282	69.3264	89.2599	0.0748202
328	227.5	5534.23	92.3767	75.2965	83.9614	0.0683225
328	227.5	7388.72	112.419	81.5516	98.2354	0.091217
328	227.5	11760.5	139.127	107.984	121.877	0.145189
359	182	6115.99	101.153	79.5407	88.4276	0.0755046
359	182	3387.22	83.6368	52.6824	64.9446	0.0418167
359	182	10107.7	161.662	72.2389	116.474	0.124784
359	182	3884.24	98.7614	41.01	77.4355	0.0479526
359	182	6912.17	106.772	78.0646	94.2853	0.0853338
359	182	2023.77	93.72	26.3543	51.4976	0.0249843
359	182	2977.44	75.2981	49.8175	61.0249	0.0367578
359	182	10813.1	135.841	104.099	116.787	0.133492
359	182	6498.63	111.698	74.3406	93.1681	0.0802285
359	182	6548.28	110.418	69.7543	93.4659	0.0808414
359	182	3960.41	78.3868	63.1536	70.7041	0.048893
359	182	775.581	34.9645	28.2832	31.1715	0.00957489
359	182	3603.23	84.4393	54.3015	67.1795	0.0444835
359	182	1222.52	65.2636	31.3125	47.1305	0.0150925
359	182	5003.04	95.8467	63.4058	78.9373	0.0617647
359	182	1619.79	53.9172	40.1181	45.8071	0.019997
359	182	6316.45	102.628	74.2091	91.2668	0.0779794
359	182	2704.47	72.3735	43.5753	58.256	0.0333878
359	182	7560.32	114.707	81.0615	100.274	0.0933355
359	182	7365.75	127.776	78.2349	98.2972	0.0909335
359	182	5749.06	114.276	62.9105	87.6625	0.0709747
359	182	6054.19	120.147	58.565	90.8923	0.0747417
359	182	4166.61	93.3032	60.0527	72.3427	0.0514386
359	182	8140.43	118.824	85.5061	102.444	0.100497
359	182	554.005	29.1366	24.1278	26.2512	0.00683943
359	182	10283	146.418	74.063	115.442	0.126948
359	182	10899.1	147.358	101.813	117.372	0.134554
359	182	3722.4	81.964	50.4298	69.0255	0.0459547
359	182	7408.11	121.893	78.4802	97.3919	0.0914564
359	182	7315.59	125.83	75.7937	97.0295	0.0903142
353	174	12679.2	205.914	74.2061	128.442	0.15653
353	174	8749.8	129.132	92.3962	105.659	0.10802
353	174	4493.43	100.774	57.9395	76.1333	0.0554733
353	174	8513.98	145.623	82.547	106.348	0.105109
353	174	7858.22	120.604	74.3233	104.486	0.0970132
353	174	7547.13	130.491	75.5678	101.549	0.0931727
353	174	6596.12	106.528	73.8402	92.3686	0.081432
353	174	5264.24	99.9598	61.1001	85.7093	0.0649894
353	174	5285.23	95.3565	63.6165	83.5047	0.0652485
353	174	8417.09	130.978	86.5253	103.651	0.103913
353	174	579.008	31.8845	22.8816	27.0783	0.0071481
353	174	4995.65	109.202	66.3615	79.3865	0.0616735
353	174	5495.66	94.538	71.6124	83.0813	0.0678463
353	174	4817.77	91.4675	66.8411	77.8917	0.0594775
353	174	4708.31	90.4471	69.6782	76.8123	0.0581261
353	174	4911.73	95.0861	66.2465	78.3304	0.0606375
353	174	5687.05	97.8423	75.9757	84.7545	0.0702092
353	174	4124.9	80.6896	65.1783	72.0437	0.0509237
353	174	6347.82	116.045	67.6266	92.1338	0.0783666
353	174	3563.99	77.8707	55.8596	67.7407	0.043999
353	174	5160.73	94.7383	68.5788	80.4358	0.0637115
353	174	3346.38	79.0536	55.5063	65.3736	0.0413125
353	174	4847.33	101.128	62.2201	77.2571	0.0598424
353	174	5094.27	110.505	61.4824	83.226	0.062891
353	174	1890.05	62.392	34.521	50.4826	0.0233335
353	174	4522.45	96.572	54.1811	73.899	0.0558316
353	174	3384.88	76.7999	50.03	65.1185	0.0417878
353	174	3787.7	79.3123	59.0384	68.9693	0.0467609
353	174	5264.19	105.576	61.4608	84.9796	0.0649888
353	174	3700.13	78.5871	55.9292	67.6868	0.0456797
372	161	2220.53	62.9236	45.1212	53.1289	0.0274134
372	161	350.917	22.732	19.5967	20.9619	0.00433222
372	161	8176.05	118.265	88.9783	102.712	0.100937
372	161	8073.43	115.833	91.5099	102.497	0.0996701
372	161	9510.09	134.827	96.1295	109.494	0.117406
372	161	3960.48	115.775	46.3136	72.056	0.0488939
372	161	3941.38	92.101	52.5355	69.4786	0.0486581
372	161	3662.17	89.6369	47.7257	67.1296	0.0452111
372	161	7212.72	127.705	76.8679	97.138	0.0890442
372	161	9293.89	135.794	85.2135	108.824	0.114737
372	161	8398.06	129.507	82.3323	102.936	0.103678
372	161	2409.84	68.9518	46.2953	55.4125	0.0297505
372	161	5648.3	95.7333	71.1783	85.1557	0.0697307
372	161	2585.55	66.8873	46.5742	57.6976	0.0319198
372	161	5072.41	98.3135	70.0964	82.6319	0.0626211
372	161	2953.59	67.4979	55.1589	61.1135	0.0364634
372	161	1332.39	51.1606	31.7729	42.1278	0.016449
372	161	5318.16	107.113	60.9465	86.9399	0.0656551
372	161	601.539	40.9402	18.7362	27.6563	0.00742626
372	161	2781.96	73.1449	50.8899	59.2227	0.0343533
372	161	4343.61	91.6662	58.5527	73.3547	0.0536375
372	161	3466	77.5163	60.4169	65.8983	0.0428003
372	161	1304.51	48.2158	36.1005	41.1675	0.0161088
372	161	2816.43	73.291	49.5895	59.732	0.0347789
372	161	2268.92	61.1085	45.482	54.3062	0.028018
372	161	3261.09	77.92	51.8707	64.611	0.0402699
372	161	3669.02	73.6059	64.0729	67.98	0.0453072
328	236	3031.13	71.5464	51.9827	61.5682	0.0374301
328	236	2134.7	61.1597	42.6671	52.3993	0.0263605
328	236	2601.37	75.2071	43.7887	57.81	0.0321232
328	236	3112.42	82.2305	45.0238	61.9862	0.038434
328	236	1133.73	49.4217	27.6234	37.0274	0.0139999
328	236	3537.08	79.0436	60.3	66.5924	0.043678
328	236	2973.36	65.8678	56.4008	61.1537	0.0367168
328	236	3586.87	76.5279	53.8035	67.6759	0.0442928
328	236	685.385	39.616	23.1455	29.7085	0.00846354
328	236	423.294	26.0636	20.9983	23.2363	0.00522708
328	236	1734.65	57.7688	41.116	47.575	0.0214205
328	236	1724.79	56.1703	40.1197	46.9826	0.0212987
328	236	2146.75	61.1302	45.7937	51.7268	0.0265093
328	236	5996.26	146.091	55.768	93.9969	0.0740264
328	236	2963.48	81.197	46.367	61.5018	0.0365855
328	236	4000.11	85.978	58.0927	70.2769	0.0493832
328	236	4046.82	100.465	47.4486	69.7298	0.0499598
328	236	4034.31	91.2838	58.4136	70.3888	0.0498053
328	236	4794.08	107.282	62.2819	76.5742	0.059185
328	236	5819.46	142.598	56.7069	91.9773	0.0718438
328	236	3627.77	91.3616	54.2182	71.9101	0.0447864
328	236	3391.16	86.469	45.3563	64.514	0.0418653
328	236	6075.87	114.165	66.0838	89.8043	0.0750093
328	236	5703.43	118.452	69.9143	90.1527	0.0704114
328	236	3422.7	78.5478	51.8704	65.2624	0.0422548
328	236	6439.95	103.48	78.2641	90.7848	0.079504
328	236	5900.34	130.508	58.301	91.6449	0.0728423
328	236	3927.65	98.4063	47.2202	70.7117	0.0484886
328	236	3832.28	87.817	60.271	69.5454	0.0473111
341	205	1716.73	57.8007	37.9192	48.8317	0.0211938
341	205	3654.37	87.6152	58.4175	67.3997	0.0451148
341	205	3991.92	88.8093	59.9112	70.7985	0.0492821
341	205	4832.55	97.0382	69.6644	79.088	0.05966
341	205	3890.08	83.2979	56.8063	69.6212	0.0480248
341	205	2801.13	70.1594	48.9562	59.9438	0.0345812
341	205	4559.81	117.814	57.5668	74.5861	0.0562928
341	205	11774.6	153.099	98.2693	121.747	0.145363
341	205	9676.22	139.282	89.4758	110.786	0.119457
341	205	11903.4	172.067	87.3609	124.827	0.146953
341	205	8805.91	145.13	73.8627	109.017	0.108713
341	205	10058.1	168.009	80.324	115.455	0.124172
341	205	10235.2	148.966	88.9359	113.707	0.126358
341	205	5740.1	99.4898	74.6793	85.6854	0.070864
341	205	7995.49	116.624	80.0757	101.391	0.0987078
341	205	8971.22	118.963	94.7606	106.295	0.110754
341	205	1363.7	51.229	33.4238	42.3507	0.0168355
341	205	8198.29	139.326	66.821	108.14	0.101212
341	205	7592.76	144.314	66.2286	106.585	0.093736
341	205	5815.08	112.259	59.5128	89.0435	0.0717897
341	205	8599.73	133.64	80.6115	105.014	0.106167
341	205	4286.5	84.4063	61.8205	72.928	0.0529188
341	205	3919.8	83.6089	57.4723	69.9047	0.0483917
341	205	5041.56	99.1252	64.0425	79.2316	0.0622403
341	205	4984.4	104.304	64.9947	84.9004	0.0615346
341	205	5296.48	97.3045	71.4902	82.7548	0.0653874
341	205	7604.81	111.822	80.676	101.427	0.0938848
334	221.5	8904.66	178.753	66.3461	106.536	0.109932
334	221.5	9493.48	154.345	75.9367	110.71	0.117201
334	221.5	3284.86	80.9443	57.9295	63.9936	0.0405531
334	221.5	3661.17	73.1959	61.2993	67.9166	0.0451988
334	221.5	2602.24	87.8343	36.7722	57.1816	0.0321258
334	221.5	1848.65	61.658	40.4994	48.8313	0.0228224
334	221.5	2431.49	63.1607	50.8124	55.4338	0.0300178
334	221.5	912.054	45.5738	25.0786	33.4735	0.0112597
334	221.5	3517.15	98.1604	38.6756	66.0722	0.0434208
334	221.5	2009.71	70.4736	39.3956	51.2008	0.0248108
334	221.5	885.532	57.1328	17.3022	33.4846	0.0109323
334	221.5	918.286	39.5525	29.603	33.7822	0.0113366
334	221.5
334	221.5
334	221.5
334	221.5
334	221.5
334	221.5
334	221.5
334	221.5
334	221.5
334	221.5
334	221.5
334	221.5
334	221.5
334	221.5
334	221.5
334	221.5
334	221.5
334	221.5
349	201
349	201
349	201
349	201
349	201
349	201
349	201
349	201
349	201
349	201
349	201
349	201
349	201
349	201
349	201
349	201
349	201
349	201
349	201
349	201
349	201
349	201
349	201
349	201
349	201
349	201
349	201
354	211
354	211
354	211
354	211
354	211
354	211
354	211
354	211
354	211
354	211
354	211
354	211
354	211
354	211
354	211
354	211
354	211
354	211
354	211
354	211
354	211
354	211
354	211
354	211
354	211
354	211
354	211
354	211
354	211
356	213
356	213
356	213
356	213
356	213
356	213
356	213
356	213
356	213
356	213
356	213
356	213
356	213
356	213
356	213
356	213
356	213
356	213
356	213
356	213
356	213
356	213
356	213
356	213
356	213
356	213
356	213
356	213
356	213
370	193.5
370	193.5
370	193.5
370	193.5
370	193.5
370	193.5
370	193.5
370	193.5
370	193.5
370	193.5
370	193.5
370	193.5
370	193.5
370	193.5
370	193.5
370	193.5
370	193.5
370	193.5
370	193.5
370	193.5
370	193.5
370	193.5
370	193.5
370	193.5
370	193.5
370	193.5
370	193.5
370	193.5
370	193.5
370	193.5
330	232.5
330	232.5
330	232.5
330	232.5
330	232.5
330	232.5
330	232.5
330	232.5
330	232.5
330	232.5
330	232.5
330	232.5
330	232.5
330	232.5
330	232.5
330	232.5
330	232.5
330	232.5
330	232.5
330	232.5
330	232.5
330	232.5
330	232.5
330	232.5
330	232.5
330	232.5
330	232.5
330	232.5
330	232.5
359	184.5
359	184.5
359	184.5
359	184.5
359	184.5
359	184.5
359	184.5
359	184.5
359	184.5
359	184.5
359	184.5
359	184.5
359	184.5
359	184.5
359	184.5
359	184.5
359	184.5
359	184.5
359	184.5
359	184.5
359	184.5
359	184.5
359	184.5
359	184.5
359	184.5
359	184.5
359	184.5
359	184.5
359	184.5
359	184.5
334	192.5
334	192.5
334	192.5
334	192.5
334	192.5
334	192.5
334	192.5
334	192.5
334	192.5
334	192.5
334	192.5
334	192.5
334	192.5
334	192.5
334	192.5
334	192.5
334	192.5
334	192.5
334	192.5
334	192.5
334	192.5
334	192.5
334	192.5
334	192.5
334	192.5
334	192.5
334	192.5
334	192.5
334	192.5
334	192.5

## Sheet: Adipocytes _Piglets
Treatment	Blade Code	Repetition	Piglet	Sow	ID_Cel_Adip	Sex	Weight D14 (kg)	Area	Diameter (max)	Diameter (min)	Diameter (mean)	Per-Area
TC	H759-19	1	L191	512	1	F	.	221.602	31.2643	7.70242	19.4324	0.00273577
TC	H759-19	1	L191	512	2	F	.	309.074	24.7603	15.4882	19.8596	0.00381565
TC	H759-19	1	L191	512	3	F	.	180.48	23.0816	9.18175	14.8233	0.0022281
TC	H759-19	1	L191	512	4	F	.	869.902	45.5891	22.2581	33.2198	0.0107393
TC	H759-19	1	L191	512	5	F	.	625.872	34.9546	22.3482	28.3256	0.00772666
TC	H759-19	1	L191	512	6	F	.	287.341	21.472	16.9253	18.8233	0.00354735
TC	H759-19	1	L191	512	7	F	.	796.413	34.4616	28.4493	31.6304	0.00983206
TC	H759-19	1	L191	512	8	F	.	455.358	26.345	22.1433	23.9339	0.00562159
TC	H759-19	1	L191	512	9	F	.	137.915	16.0355	9.71323	13.0792	0.00170262
TC	H759-19	1	L191	512	10	F	.	180.608	21.1823	9.68802	15.2212	0.00222969
TC	H759-19	2	L191	512	1	F	.	1501.67	59.7802	35.6988	45.3462	0.0185388
TC	H759-19	2	L191	512	2	F	.	4692.06	95.903	63.8153	77.8326	0.0579255
TC	H759-19	2	L191	512	3	F	.	321.408	28.4837	14.0122	20.3878	0.00396792
TC	H759-19	2	L191	512	4	F	.	420.235	25.9069	19.5177	23.1106	0.00518798
TC	H759-19	2	L191	512	5	F	.	851.079	36.8938	30.7247	32.7464	0.0105069
TC	H759-19	2	L191	512	6	F	.	4470.2	84.6102	68.4977	75.1755	0.0551866
TC	H759-19	2	L191	512	7	F	.	3730.49	81.8301	51.368	68.2193	0.0460545
TC	H759-19	2	L191	512	8	F	.	1535.92	72.1742	36.1304	44.3273	0.0189616
TC	H759-19	2	L191	512	9	F	.	1766.28	50.9904	42.8907	47.1581	0.0218054
TC	H759-19	2	L191	512	10	F	.	2989.15	76.7285	50.4924	61.4175	0.0369024
TC	H759-19	3	L191	512	1	F	.	1080.77	45.3875	29.5887	36.3772	0.0133425
TC	H759-19	3	L191	512	2	F	.	2574.15	64.4241	48.2865	57.6546	0.031779
TC	H759-19	3	L191	512	3	F	.	2422.35	62.5379	50.2693	55.3843	0.029905
TC	H759-19	3	L191	512	4	F	.	3007.44	79.2812	47.7408	60.8623	0.0371281
TC	H759-19	3	L191	512	5	F	.	1436.68	47.6566	33.7015	42.7602	0.0177364
TC	H759-19	3	L191	512	6	F	.	2245.84	60.6829	45.7995	53.5718	0.0277258
TC	H759-19	3	L191	512	7	F	.	2030.7	62.5633	37.427	51.6093	0.0250699
TC	H759-19	3	L191	512	8	F	.	1985.66	80.4491	30.8268	52.294	0.0245139
TC	H759-19	3	L191	512	9	F	.	2833.37	86.7859	41.5036	60.0435	0.0349792
TC	H759-19	3	L191	512	10	F	.	3712.67	83.6994	57.4217	67.9742	0.0458345
TC	H760-19	1	L192	512	1	M	.	608.388	38.3087	16.1116	29.1141	0.00751082
TC	H760-19	1	L192	512	2	M	.	889.755	49.0948	20.25	34.2944	0.0109844
TC	H760-19	1	L192	512	3	M	.	499.596	28.0616	22.7054	25.1387	0.00616772
TC	H760-19	1	L192	512	4	M	.	379.473	30.9036	16.8826	21.5504	0.00468476
TC	H760-19	1	L192	512	5	M	.	767.006	43.5815	21.9606	31.0395	0.00946903
TC	H760-19	1	L192	512	6	M	.	1283.03	55.0019	28.7952	41.7024	0.0158396
TC	H760-19	1	L192	512	7	M	.	383.619	30.0588	14.9846	24.0064	0.00473594
TC	H760-19	1	L192	512	8	M	.	156.996	17.7721	10.0263	14.3916	0.00193818
TC	H760-19	1	L192	512	9	M	.	914.887	41.6625	26.298	33.8272	0.0112947
TC	H760-19	1	L192	512	10	M	.	700.186	46.5902	19.4112	29.6911	0.0086441
TC	H760-19	2	L192	512	1	M	.	3280.43	107.237	43.9765	73.9191	0.0404984
TC	H760-19	2	L192	512	2	M	.	394.949	26.3723	18.6619	22.2297	0.00487581
TC	H760-19	2	L192	512	3	M	.	324.421	22.9249	17.4386	20.0793	0.00400511
TC	H760-19	2	L192	512	4	M	.	119.092	12.9422	11.4832	12.2118	0.00147024
TC	H760-19	2	L192	512	5	M	.	703.199	40.8006	21.5624	29.7854	0.00868129
TC	H760-19	2	L192	512	6	M	.	152.181	15.3814	12.0852	13.7891	0.00187873
TC	H760-19	2	L192	512	7	M	.	54.7439	9.35676	6.29105	8.06706	0.00067583
TC	H760-19	2	L192	512	8	M	.	175.922	22.0868	8.46835	15.2473	0.00217183
TC	H760-19	2	L192	512	9	M	.	58.7866	14.5415	4.85131	8.92596	0.00072574
TC	H760-19	2	L192	512	10	M	.	66.4085	11.77	6.50239	8.88559	0.00081984
TC	H760-19	3	L192	512	1	M	.	1267.4	45.5738	34.459	39.8955	0.0156466
TC	H760-19	3	L192	512	2	M	.	1732.7	64.9575	33.122	51.3722	0.0213909
TC	H760-19	3	L192	512	3	M	.	1887.32	60.0226	37.2298	49.1568	0.0232999
TC	H760-19	3	L192	512	4	M	.	237.103	44.737	3.88118	24.1707	0.00292714
TC	H760-19	3	L192	512	5	M	.	2152.57	74.938	43.5159	52.9391	0.0265744
TC	H760-19	3	L192	512	6	M	.	631.743	46.266	11.8897	31.7103	0.00779914
TC	H760-19	3	L192	512	7	M	.	771.719	39.5222	25.0601	31.3845	0.0095272
TC	H760-19	3	L192	512	8	M	.	484.558	48.9077	11.9438	29.7261	0.00598208
TC	H760-19	3	L192	512	9	M	.	941.821	40.0542	28.6019	34.3936	0.0116272
TC	H760-19	3	L192	512	10	M	.	1056.33	49.5656	26.1773	36.2107	0.0130409
TC	H761-19	1	L193	512	1	F	.	895.446	50.1531	23.5455	33.2089	0.0110547
TC	H761-19	1	L193	512	2	F	.	1005.89	51.5909	24.8853	35.9086	0.0124181
TC	H761-19	1	L193	512	3	F	.	491.304	32.0199	19.6643	25.1897	0.00606536
TC	H761-19	1	L193	512	4	F	.	253.042	30.4283	9.88274	20.4851	0.00312391
TC	H761-19	1	L193	512	5	F	.	457.624	41.3797	12.7407	24.9547	0.00564956
TC	H761-19	1	L193	512	6	F	.	1055.3	58.0997	19.9761	41.9442	0.0130281
TC	H761-19	1	L193	512	7	F	.	287.238	42.4617	10.7561	25.5979	0.00354607
TC	H761-19	1	L193	512	8	F	.	502.866	29.4491	22.3188	25.3504	0.0062081
TC	H761-19	1	L193	512	9	F	.	730.107	41.8232	20.3509	30.6333	0.00901349
TC	H761-19	1	L193	512	10	F	.	732.167	37.5404	22.594	30.3423	0.00903892
TC	H761-19	2	L193	512	1	F	.	230.666	21.3638	13.5041	16.9955	0.00284767
TC	H761-19	2	L193	512	2	F	.	1012.81	42.1845	31.2483	35.5466	0.0125036
TC	H761-19	2	L193	512	3	F	.	1913.85	60.7289	39.9566	49.6326	0.0236273
TC	H761-19	2	L193	512	4	F	.	1128.25	46.8877	31.9108	37.5799	0.0139287
TC	H761-19	2	L193	512	5	F	.	815.287	47.6533	20.2704	31.5598	0.0100651
TC	H761-19	2	L193	512	6	F	.	1541.45	52.6195	39.9096	44.008	0.0190299
TC	H761-19	2	L193	512	7	F	.	1574.47	49.1003	38.9843	44.7521	0.0194375
TC	H761-19	2	L193	512	8	F	.	440.603	37.5129	12.3601	25.786	0.00543944
TC	H761-19	2	L193	512	9	F	.	757.427	34.5019	27.3275	30.8135	0.00935077
TC	H761-19	2	L193	512	10	F	.	646.317	32.4016	25.2347	28.7276	0.00797907
TC	H761-19	3	L193	512	1	F	.	1081.82	48.5561	24.309	37.6548	0.0133556
TC	H761-19	3	L193	512	2	F	.	1472.03	54.0984	33.1437	44.2301	0.0181729
TC	H761-19	3	L193	512	3	F	.	471.22	30.3215	21.5026	24.2882	0.00581741
TC	H761-19	3	L193	512	4	F	.	969.193	45.2164	27.0062	34.7494	0.0119651
TC	H761-19	3	L193	512	5	F	.	713.808	48.6544	20.222	30.1774	0.00881226
TC	H761-19	3	L193	512	6	F	.	793.348	35.715	27.4629	31.5227	0.00979423
TC	H761-19	3	L193	512	7	F	.	815.442	35.8622	28.5744	31.8982	0.010067
TC	H761-19	3	L193	512	8	F	.	2613.75	84.0353	43.3929	57.5193	0.0322679
TC	H761-19	3	L193	512	9	F	.	540.409	40.7615	17.4401	26.0728	0.00667158
TC	H761-19	3	L193	512	10	F	.	851.285	52.1994	23.8983	32.1098	0.0105095
TC	H476-19	1	L194	512	1	M	.	856.165	41.8963	24.8698	32.4234	0.0105724
TC	H476-19	1	L194	512	2	M	.	1294.08	57.656	33.1147	41.7873	0.0159801
TC	H476-19	1	L194	512	3	M	.	461.369	42.9677	14.5689	26.8933	0.00569725
TC	H476-19	1	L194	512	4	M	.	1.57033	4.72161	0.641787	2.21725	1.939e-05
TC	H476-19	1	L194	512	5	M	.	288.709	25.7741	15.1747	20.1765	0.00356515
TC	H476-19	1	L194	512	6	M	.	472.258	35.2983	17.8096	25.2494	0.00583171
TC	H476-19	1	L194	512	7	M	.	987.61	48.5833	26.202	34.5464	0.0121956
TC	H476-19	1	L194	512	8	M	.	275.452	22.9798	15.6302	18.4693	0.00340143
TC	H476-19	1	L194	512	9	M	.	427.207	35.9533	15.4571	25.2423	0.0052754
TC	H476-19	2	L194	512	1	M	.	1113	44.6607	28.14	36.9198	0.013744
TC	H476-19	2	L194	512	2	M	.	979.861	44.7649	27.9279	34.8784	0.0120999
TC	H476-19	2	L194	512	3	M	.	691.461	42.7755	19.8863	29.7324	0.00853856
TC	H476-19	2	L194	512	4	M	.	472.515	43.8375	13.9552	26.6757	0.00583489
TC	H476-19	2	L194	512	5	M	.	871.328	37.7326	26.3137	32.94	0.0107597
TC	H476-19	2	L194	512	6	M	.	872.075	38.4168	25.1036	32.9423	0.0107689
TC	H476-19	2	L194	512	7	M	.	845.533	40.1521	27.7647	32.3815	0.0104411
TC	H476-19	2	L194	512	8	M	.	585.502	29.1263	24.1124	27.0648	0.00723012
TC	H476-19	2	L194	512	9	M	.	1044.3	43.377	30.6457	36.1671	0.0128956
TC	H476-19	2	L194	512	10	M	.	538.083	38.3347	19.7349	26.1855	0.00664456
TC	H476-19	2	L194	512	10	M	.	548.483	45.5694	15.8054	26.7394	0.00677299
TC	H476-19	3	L194	512	1	M	.	805.245	56.9468	17.6119	36.0217	0.00994364
TC	H476-19	3	L194	512	2	M	.	352.218	36.8361	12.2034	23.3319	0.00434939
TC	H476-19	3	L194	512	3	M	.	482.143	32.7504	17.6229	25.3325	0.00595378
TC	H476-19	3	L194	512	4	M	.	1792.44	55.1594	43.6654	48.2497	0.0221341
TC	H476-19	3	L194	512	5	M	.	686.183	38.4436	19.839	29.5428	0.00847339
TC	H476-19	3	L194	512	6	M	.	1330.41	57.7189	28.9169	44.5806	0.0164286
TC	H476-19	3	L194	512	7	M	.	471.975	29.8319	19.7356	24.817	0.00582822
TC	H476-19	3	L194	512	8	M	.	1104.3	41.697	32.2322	37.0008	0.0136366
TC	H476-19	3	L194	512	9	M	.	1100.24	43.5311	32.7311	36.9953	0.0135864
TC	H476-19	3	L194	512	10	M	.	1157.49	44.7416	32.7504	38.0772	0.0142933
TC	H475-19	1	L103	517	1	.	.	2586.31	66.9724	47.752	56.8346	0.0319373
TC	H475-19	1	L103	517	2	.	.	1772.98	63.1455	30.132	49.9413	0.0218938
TC	H475-19	1	L103	517	3	.	.	1309.24	48.2155	33.6529	40.2468	0.0161673
TC	H475-19	1	L103	517	4	.	.	938.621	41.6979	28.9805	34.2527	0.0115906
TC	H475-19	1	L103	517	5	.	.	583.108	34.9674	21.8066	27.428	0.00720055
TC	H475-19	1	L103	517	6	.	.	607.744	44.8141	15.0692	34.7348	0.00750478
TC	H475-19	1	L103	517	7	.	.	754.712	50.5145	21.7765	33.9463	0.00931962
TC	H475-19	1	L103	517	8	.	.	483.224	37.4422	14.5503	27.6377	0.00596714
TC	H475-19	1	L103	517	9	.	.	227.75	25.1369	12.0003	16.8053	0.00281238
TC	H475-19	1	L103	517	10	.	.	1716.17	57.8699	35.5906	47.9048	0.0211922
TC	H475-19	2	L103	517	1	.	.	3690.38	72.6967	59.9206	68.218	0.045571
TC	H475-19	2	L103	517	2	.	.	1748.86	57.167	35.7811	48.0026	0.0215959
TC	H475-19	2	L103	517	3	.	.	1992.06	69.6	28.419	51.0984	0.0245991
TC	H475-19	2	L103	517	4	.	.	2969.37	72.2247	54.7358	60.8679	0.0366675
TC	H475-19	2	L103	517	5	.	.	499.958	28.6234	21.2142	24.9894	0.00617376
TC	H475-19	2	L103	517	6	.	.	1280.52	54.2075	28.4841	40.9311	0.0158126
TC	H475-19	2	L103	517	7	.	.	1161.4	49.3988	29.437	37.6841	0.0143417
TC	H475-19	2	L103	517	8	.	.	872.692	41.9859	24.8418	32.7877	0.0107765
TC	H475-19	2	L103	517	9	.	.	508.89	35.1887	18.345	25.9424	0.00628407
TC	H475-19	2	L103	517	10	.	.	915.272	48.3331	27.4406	34.7666	0.0113023
TC	H475-19	3	L103	517	1	.	.	2591.61	72.7277	45.9351	57.2571	0.0320028
TC	H475-19	3	L103	517	2	.	.	1521.39	57.8267	29.8914	46.2885	0.0187871
TC	H475-19	3	L103	517	3	.	.	1223.03	45.0761	32.7956	39.1527	0.0151027
TC	H475-19	3	L103	517	4	.	.	1460.07	49.3104	37.3358	43.278	0.0180298
TC	H475-19	3	L103	517	5	.	.	1165.21	53.7456	22.9276	40.7529	0.0143887
TC	H475-19	3	L103	517	6	.	.	699.081	49.6468	14.123	35.0777	0.00863265
TC	H475-19	3	L103	517	7	.	.	407.514	37.8072	14.7646	23.6524	0.00503222
TC	H475-19	3	L103	517	8	.	.	2191.31	58.5751	48.573	52.7814	0.0270596
TC	H475-19	3	L103	517	9	.	.	713.806	59.9117	22.1073	37.2187	0.00881449
TC	H475-19	3	L103	517	10	.	.	1739.1	66.1439	33.3675	46.541	0.0214755
TC	H754-19	1	L104	517	1	.	.	1965.29	57.0832	43.3107	50.1988	0.0242624
TC	H754-19	1	L104	517	2	.	.	1908.95	58.2213	39.1711	48.6986	0.0235669
TC	H754-19	1	L104	517	3	.	.	2384.37	60.9997	47.7559	55.1723	0.0294361
TC	H754-19	1	L104	517	4	.	.	1281.25	47.3256	33.303	40.5199	0.0158176
TC	H754-19	1	L104	517	5	.	.	1200.63	45.5006	33.391	39.3347	0.0148223
TC	H754-19	1	L104	517	6	.	.	819.15	43.0797	24.9468	31.6117	0.0101128
TC	H754-19	1	L104	517	7	.	.	1557.08	50.6085	36.5386	45.5521	0.0192229
TC	H754-19	1	L104	517	8	.	.	994.737	39.0565	30.2769	35.0587	0.0122805
TC	H754-19	1	L104	517	9	.	.	771.616	45.6855	17.5269	31.446	0.00952593
TC	H754-19	1	L104	517	10	.	.	1202.1	51.7138	28.9518	39.4596	0.0148404
TC	H754-19	2	L104	517	1	.	.	1315.76	46.2482	36.333	40.8081	0.0162436
TC	H754-19	2	L104	517	2	.	.	2166.27	62.1292	46.266	52.4681	0.0267436
TC	H754-19	2	L104	517	3	.	.	900.235	49.4905	22.5049	33.5993	0.0111138
TC	H754-19	2	L104	517	4	.	.	1945.11	65.3198	36.0826	50.9962	0.0240132
TC	H754-19	2	L104	517	5	.	.	767.032	44.3215	21.6844	30.6637	0.00946934
TC	H754-19	2	L104	517	6	.	.	1628.36	57.7862	36.1835	45.8351	0.0201028
TC	H754-19	2	L104	517	7	.	.	988.068	46.6805	28.045	34.6965	0.0121981
TC	H754-19	2	L104	517	8	.	.	952.456	51.3858	22.2025	37.1523	0.0117585
TC	H754-19	2	L104	517	9	.	.	733.712	37.0099	25.4531	30.3009	0.00905799
TC	H754-19	2	L104	517	10	.	.	1162.03	47.6309	27.2256	37.706	0.0143458
TC	H754-19	3	L104	517	1	.	.	1147.69	48.1535	28.3732	37.851	0.0141687
TC	H754-19	3	L104	517	2	.	.	1920.64	52.6384	47.3062	49.3652	0.0237112
TC	H754-19	3	L104	517	3	.	.	880.305	35.6049	30.1597	33.3513	0.0108678
TC	H754-19	3	L104	517	4	.	.	1572.92	49.9434	37.218	44.8689	0.0194184
TC	H754-19	3	L104	517	5	.	.	2394.85	62.7632	49.2739	54.9114	0.0295655
TC	H754-19	3	L104	517	6	.	.	2368.23	60.4674	50.4717	54.9326	0.0292368
TC	H754-19	3	L104	517	7	.	.	4585.46	82.2915	69.4889	75.9765	0.0566095
TC	H754-19	3	L104	517	8	.	.	1668.35	56.5339	35.0392	46.2729	0.0205965
TC	H754-19	3	L104	517	9	.	.	1825.76	61.6522	35.9708	49.8598	0.0225398
TC	H754-19	3	L104	517	10	.	.	1992.8	68.7903	34.8376	51.3271	0.0246019
TC	H755-19	1	L105	517	1	.	.	397.936	26.5911	17.7561	22.4513	0.00491269
TC	H755-19	1	L105	517	2	.	.	116.44	16.4532	6.30536	12.5458	0.0014375
TC	H755-19	1	L105	517	3	.	.	453.684	25.7728	20.6324	23.774	0.00560092
TC	H755-19	1	L105	517	4	.	.	198.504	20.1557	11.5737	15.7636	0.00245062
TC	H755-19	1	L105	517	5	.	.	737.42	44.2249	17.7067	31.0771	0.00910377
TC	H755-19	1	L105	517	6	.	.	1433.98	52.731	33.2291	42.2032	0.0177031
TC	H755-19	1	L105	517	7	.	.	3350.76	74.9842	48.3717	64.6673	0.0413666
TC	H755-19	1	L105	517	8	.	.	610.963	38.2373	20.7406	27.8137	0.00754261
TC	H755-19	2	L105	517	1	.	.	507.243	30.6173	18.0331	25.3136	0.00626214
TC	H755-19	2	L105	517	2	.	.	958.043	40.7425	30.3961	34.586	0.0118275
TC	H755-19	2	L105	517	3	.	.	272.818	31.8518	11.7152	19.5405	0.00336805
TC	H755-19	2	L105	517	4	.	.	170.824	23.7019	9.473	14.964	0.00210889
TC	H755-19	2	L105	517	5	.	.	253.532	19.2273	16.7786	17.8105	0.00312995
TC	H755-19	2	L105	517	6	.	.	568.27	37.8461	19.9037	27.0369	0.00701554
TC	H755-19	2	L105	517	7	.	.	402.21	26.4338	18.7747	22.7207	0.00496546
TC	H755-19	2	L105	517	8	.	.	452.242	25.7873	21.3668	23.8674	0.00558312
TC	H755-19	2	L105	517	9	.	.	204.504	20.4254	12.1585	15.7469	0.00252469
TC	H755-19	2	L105	517	10	.	.	729.36	43.2803	18.147	31.4246	0.00900427
TC	H755-19	3	L105	517	1	.	.	823.836	41.7107	25.7353	32.037	0.0101706
TC	H755-19	3	L105	517	2	.	.	871.859	42.8856	28.6985	33.685	0.0107635
TC	H755-19	3	L105	517	3	.	.	454.843	32.1744	14.122	24.2132	0.00561523
TC	H755-19	3	L105	517	4	.	.	180.505	21.933	9.28632	14.8771	0.00222841
TC	H755-19	3	L105	517	5	.	.	172.446	29.4185	5.45824	16.4464	0.00212891
TC	H755-19	3	L105	517	6	.	.	170.566	20.2577	8.18225	14.6928	0.00210571
TC	H756-19	1	L106	517	1	.	.	541.542	42.6375	16.2453	26.8517	0.00668557
TC	H756-19	1	L106	517	2	.	.	717.515	42.1207	22.7077	30.5673	0.00885804
TC	H756-19	1	L106	517	3	.	.	525.912	37.4167	19.0963	26.2504	0.00649261
TC	H756-19	1	L106	517	4	.	.	110.209	21.3234	6.14193	13.5549	0.00136057
TC	H756-19	1	L106	517	5	.	.	222.735	22.1154	13.5564	16.3724	0.00274976
TC	H756-19	1	L106	517	6	.	.	129.676	20.9942	7.18527	12.9838	0.0016009
TC	H756-19	1	L106	517	7	.	.	254.407	24.2087	15.3126	17.465	0.00314076
TC	H756-19	1	L106	517	8	.	.	551.507	32.6759	19.0044	27.0471	0.00680859
TC	H756-19	1	L106	517	9	.	.	460.25	28.8921	18.6266	24.716	0.00568199
TC	H756-19	1	L106	517	10	.	.	339.639	27.9167	15.8854	21.3462	0.00419298
TC	H756-19	2	L106	517	1	.	.	595.282	36.4144	18.6315	27.6283	0.00734901
TC	H756-19	2	L106	517	2	.	.	2109.39	61.823	43.5603	52.2196	0.0260413
TC	H756-19	2	L106	517	3	.	.	723.773	44.3729	18.3474	30.8589	0.00893529
TC	H756-19	2	L106	517	4	.	.	712.443	38.0798	19.5829	30.2906	0.00879542
TC	H756-19	2	L106	517	5	.	.	484.738	31.9076	18.8574	25.6759	0.0059843
TC	H756-19	2	L106	517	6	.	.	985.158	63.7747	24.2066	38.5468	0.0121622
TC	H756-19	2	L106	517	7	.	.	457.134	33.0223	14.7289	24.2025	0.00564352
TC	H756-19	2	L106	517	8	.	.	1835.52	65.2014	31.4131	49.348	0.0226602
TC	H756-19	2	L106	517	9	.	.	596.492	41.9836	19.8986	27.4165	0.00736395
TC	H756-19	2	L106	517	10	.	.	1022.49	43.131	28.341	35.4903	0.0126231
TC	H756-19	3	L106	517	1	.	.	2109.06	56.3395	46.8839	51.9397	0.0260372
TC	H756-19	3	L106	517	2	.	.	674.127	40.0619	15.5653	30.1926	0.00832239
TC	H756-19	3	L106	517	3	.	.	1546.81	58.5144	36.1564	44.377	0.019096
TC	H756-19	3	L106	517	4	.	.	365.852	41.3411	12.4349	23.0236	0.0045166
TC	H756-19	3	L106	517	5	.	.	1220.36	45.6339	29.0959	38.9194	0.0150658
TC	H756-19	3	L106	517	6	.	.	152.747	18.2566	8.50627	14.0253	0.00188573
TC	H756-19	3	L106	517	7	.	.	91.3342	12.205	9.44714	10.5835	0.00112756
TC	H756-19	3	L106	517	8	.	.	420.209	39.5013	13.3275	25.4008	0.00518767
TC	H756-19	3	L106	517	9	.	.	258.733	36.6912	8.23401	21.6499	0.00319417
TC	H756-19	3	L106	517	10	.	.	892.021	51.0177	25.3081	36.0989	0.0110124
TC	H757-19	1	L109	517	1	.	.	329.699	32.3014	11.0256	21.6087	0.00407028
TC	H757-19	1	L109	517	2	.	.	651.004	40.4231	19.4669	29.3994	0.00803693
TC	H757-19	1	L109	517	3	.	.	180.995	17.568	13.3574	15.0158	0.00223445
TC	H757-19	1	L109	517	4	.	.	311.777	44.8531	11.6214	26.1753	0.00384902
TC	H757-19	1	L109	517	5	.	.	769.144	39.7006	25.0462	30.8844	0.00949541
TC	H757-19	1	L109	517	6	.	.	451.083	29.6374	11.2796	23.8074	0.00556882
TC	H757-19	1	L109	517	7	.	.	143.992	16.6616	11.1013	13.6438	0.00177764
TC	H757-19	1	L109	517	8	.	.	689.551	36.0737	24.845	29.4714	0.00851281
TC	H757-19	1	L109	517	9	.	.	663.802	51.8217	13.843	34.2614	0.00819492
TC	H757-19	2	L109	517	1	.	.	703.302	32.4798	25.3421	29.6448	0.00868256
TC	H757-19	2	L109	517	2	.	.	1327.94	51.3367	34.7681	43.7418	0.016394
TC	H757-19	2	L109	517	3	.	.	809.622	42.4265	25.9352	31.6967	0.00999514
TC	H757-19	2	L109	517	4	.	.	267.926	29.1207	14.9372	20.1302	0.00330766
TC	H757-19	2	L109	517	5	.	.	1816.74	56.1341	41.7662	48.0998	0.0224285
TC	H757-19	2	L109	517	6	.	.	1403.82	55.7392	34.4141	43.2868	0.0173308
TC	H757-19	2	L109	517	7	.	.	1254.65	50.2662	32.1884	39.4227	0.0154892
TC	H757-19	2	L109	517	8	.	.	1543.64	72.4738	25.3969	51.2192	0.0190569
TC	H757-19	2	L109	517	9	.	.	908.295	51.2142	22.0921	38.8856	0.0112133
TC	H757-19	2	L109	517	10	.	.	1070.88	46.7888	26.9709	36.114	0.0132205
TC	H757-19	3	L109	517	1	.	.	192.067	28.1989	6.842	18.5103	0.00237115
TC	H757-19	3	L109	517	2	.	.	341.441	41.4347	14.2852	22.934	0.00421524
TC	H757-19	3	L109	517	3	.	.	2104.39	56.5339	46.4028	51.4685	0.0259797
TC	H757-19	3	L109	517	4	.	.	2323.63	61.0762	49.7132	53.6753	0.0286862
TC	H757-19	3	L109	517	5	.	.	1293.48	49.1787	33.5771	40.3853	0.0159686
TC	H757-19	3	L109	517	6	.	.	1362.44	52.907	35.6891	43.1441	0.01682
TC	H757-19	3	L109	517	7	.	.	2376.59	69.6037	43.8416	55.4578	0.0293401
TC	H757-19	3	L109	517	8	.	.	831.072	39.612	24.5468	32.1064	0.0102599
TC	H757-19	3	L109	517	9	.	.	1530.85	64.7047	26.2328	48.1131	0.018899
TC	H757-19	3	L109	517	10	.	.	617.89	39.1109	21.3319	28.678	0.00762812
TC	h470-19	1	L82	520	1	F	2.94	702.685	44.7013	17.474	29.2441	0.00867716
TC	h470-19	1	L82	520	2	F	2.94	552.782	46.2738	14.193	31.5272	0.00682608
TC	h470-19	1	L82	520	3	F	2.94	868.136	37.3837	28.0786	32.8124	0.0107203
TC	h470-19	1	L82	520	4	F	2.94	634.285	38.0607	13.7545	28.1594	0.00783252
TC	h470-19	1	L82	520	5	F	2.94	1201.74	51.739	30.8062	38.6159	0.0148398
TC	h470-19	1	L82	520	6	F	2.94	817.679	39.0229	26.4055	32.0635	0.0100972
TC	h470-19	1	L82	520	7	F	2.94	585.425	49.5739	8.84933	34.7045	0.00722916
TC	h470-19	1	L82	520	8	F	2.94	1133.65	47.5402	25.0811	40.0164	0.013999
TC	h470-19	1	L82	520	9	F	2.94	3099.29	70.052	55.6119	62.449	0.0382719
TC	h470-19	1	L82	520	10	F	2.94	786.35	40.6187	24.0402	31.0757	0.00971031
TC	H470-19	2	L82	520	1	F	2.94	855.934	40.4739	27.7577	32.4651	0.0105696
TC	H470-19	2	L82	520	2	F	2.94	2812.7	64.9034	54.0343	59.564	0.0347328
TC	H470-19	2	L82	520	3	F	2.94	1744.05	60.5401	34.7196	48.3976	0.0215365
TC	H470-19	2	L82	520	4	F	2.94	1634.9	59.7079	34.9442	46.4446	0.0201886
TC	H470-19	2	L82	520	5	F	2.94	1420.74	47.3777	37.312	42.6834	0.0175441
TC	H470-19	2	L82	520	6	F	2.94	2126.9	67.7115	41.6646	52.1517	0.0262642
TC	H470-19	2	L82	520	7	F	2.94	1364.9	50.4163	33.6957	41.2635	0.0168546
TC	H470-19	2	L82	520	8	F	2.94	1872.86	60.4388	38.3709	48.8896	0.0231272
TC	H470-19	2	L82	520	9	F	2.94	1181.28	44.3553	31.7547	39.2524	0.0145871
TC	H470-19	2	L82	520	10	F	2.94	825.685	40.3644	25.983	32.606	0.010196
TC	H470-19	3	L82	520	1	F	2.94	1338.69	47.3948	36.7633	40.8585	0.016531
TC	H470-19	3	L82	520	2	F	2.94	2167.93	69.0169	40.6009	52.9087	0.0267709
TC	H470-19	3	L82	520	3	F	2.94	803.521	53.157	22.8111	41.5489	0.00992234
TC	H470-19	3	L82	520	4	F	2.94	2175.32	61.3379	42.3154	52.2534	0.0268621
TC	H470-19	3	L82	520	5	F	2.94	1489.6	68.6939	23.2736	46.1086	0.0183945
TC	H470-19	3	L82	520	6	F	2.94	1165.88	44.3048	33.4669	38.2051	0.014397
TC	H470-19	3	L82	520	7	F	2.94	1234.23	53.6041	29.9245	42.5679	0.015241
TC	H470-19	3	L82	520	8	F	2.94	2304.53	61.3507	49.5479	54.1645	0.0284576
TC	H470-19	3	L82	520	9	F	2.94	1491.25	55.4208	31.0994	43.4255	0.0184148
TC	H470-19	3	L82	520	10	F	2.94	1126.39	45.3471	30.6604	37.1534	0.0139093
TC	H727-19	1	L86	520	1	F	2.405	1223.45	51.8557	31.9986	41.0053	0.015104
TC	H727-19	1	L86	520	2	F	2.405	140.799	24.7166	6.34809	14.1306	0.00173823
TC	H727-19	1	L86	520	3	F	2.405	66.3312	15.0814	4.71948	10.4953	0.00081888
TC	H727-19	1	L86	520	4	F	2.405	1108.11	49.7707	26.8556	37.1784	0.0136801
TC	H727-19	1	L86	520	5	F	2.405	119.788	19.2092	7.106	12.6104	0.00147883
TC	H727-19	1	L86	520	6	F	2.405	108.895	31.5823	3.9339	18.8847	0.00134436
TC	H727-19	1	L86	520	7	F	2.405	1140.09	58.7215	25.7878	39.7188	0.014075
TC	H727-19	1	L86	520	8	F	2.405	575.248	36.0605	18.9928	27.2952	0.00710169
TC	H727-19	1	L86	520	9	F	2.405	111.136	24.2008	6.04261	13.0362	0.00137201
TC	H727-19	1	L86	520	10	F	2.405	719.035	38.9208	24.6436	30.0599	0.0088768
TC	H727-19	2	L86	520	1	F	2.405	1036.48	46.5546	27.415	37.4184	0.0127958
TC	H727-19	2	L86	520	2	F	2.405	174.325	20.1449	11.1233	14.7634	0.00215212
TC	H727-19	2	L86	520	3	F	2.405	206.487	20.6723	12.5534	15.8179	0.00254917
TC	H727-19	2	L86	520	4	F	2.405	445.985	38.6736	15.5785	24.3987	0.00550587
TC	H727-19	2	L86	520	5	F	2.405	341.106	23.7995	18.1782	20.6454	0.0042111
TC	H727-19	2	L86	520	6	F	2.405	181.02	18.4955	12.6647	15.0185	0.00223477
TC	H727-19	2	L86	520	7	F	2.405	494.781	28.7254	19.9761	25.4537	0.00610828
TC	H727-19	2	L86	520	8	F	2.405	429.119	34.969	14.9312	24.5783	0.00529766
TC	H727-19	2	L86	520	9	F	2.405	343.656	23.5515	18.9351	20.8322	0.00424257
TC	H727-19	2	L86	520	10	F	2.405	377.13	25.4638	19.5809	21.9469	0.00465583
TC	H727-19	3	L86	520	1	F	2.405	80.6481	12.1892	8.27145	10.2157	0.00099563
TC	H727-19	3	L86	520	2	F	2.405	232.288	20.5649	14.5495	16.9263	0.00286769
TC	H727-19	3	L86	520	3	F	2.405	123.238	14.483	10.9506	12.4939	0.00152142
TC	H727-19	3	L86	520	4	F	2.405	219.671	20.923	11.5547	16.2538	0.00271193
TC	H727-19	3	L86	520	5	F	2.405	76.3994	11.1752	7.7441	9.91881	0.00094318
TC	H727-19	3	L86	520	6	F	2.405	202.032	21.7905	11.3308	15.681	0.00249417
TC	H727-19	3	L86	520	7	F	2.405	77.1976	12.0564	7.71745	9.96809	0.00095303
TC	H727-19	3	L86	520	8	F	2.405	163.562	22.5123	10.0122	14.3956	0.00201924
TC	H728-19	1	L87	520	1	M	2.29	2025.03	55.3742	43.9949	50.4197	0.0249999
TC	H728-19	1	L87	520	2	M	2.29	460.971	30.3894	18.2524	24.2422	0.00569089
TC	H728-19	1	L87	520	3	M	2.29	410.682	29.5229	17.5798	22.9693	0.00507005
TC	H728-19	1	L87	520	4	M	2.29	1808.02	57.0799	37.0154	49.2545	0.0223207
TC	H728-19	1	L87	520	5	M	2.29	1566.9	56.8726	35.6295	46.4626	0.019344
TC	H728-19	1	L87	520	6	M	2.29	1275.97	50.0189	34.6613	40.8464	0.0157525
TC	H728-19	1	L87	520	7	M	2.29	995.226	42.9036	26.9164	35.5631	0.0122865
TC	H728-19	1	L87	520	8	M	2.29	467.151	28.7563	21.0799	24.8592	0.00576718
TC	H728-19	1	L87	520	9	M	2.29	986.857	53.6997	23.3522	36.9407	0.0121832
TC	H728-19	1	L87	520	10	M	2.29	501.269	30.0948	20.5498	24.9522	0.00618839
TC	H728-19	2	L87	520	1	M	2.29	796.773	53.3736	20.8348	34.3697	0.00983651
TC	H728-19	2	L87	520	2	M	2.29	398.013	28.3314	18.9847	22.6968	0.00491364
TC	H728-19	2	L87	520	3	M	2.29	995.071	42.4632	30.245	37.0825	0.0122846
TC	H728-19	2	L87	520	4	M	2.29	186.222	25.8571	5.29542	18.4067	0.00229899
TC	H728-19	2	L87	520	5	M	2.29	103.694	14.1948	9.3361	11.4017	0.00128014
TC	H728-19	2	L87	520	6	M	2.29	667.201	36.5502	23.8255	28.7172	0.00823688
TC	H728-19	2	L87	520	7	M	2.29	1272.91	46.5769	32.9055	39.7392	0.0157146
TC	H728-19	2	L87	520	8	M	2.29	1526.55	50.0791	37.6472	44.4511	0.0188459
TC	H728-19	2	L87	520	9	M	2.29	156.867	15.389	11.5937	13.9584	0.00193659
TC	H728-19	2	L87	520	10	M	2.29	1103.12	45.0616	30.2501	37.0259	0.0136185
TC	H728-19	3	L87	520	1	M	2.29	96.4584	14.7158	7.83665	11.3562	0.00119082
TC	H728-19	3	L87	520	2	M	2.29	603.47	31.5158	25.0581	27.3111	0.0074501
TC	H728-19	3	L87	520	3	M	2.29	147.108	21.0604	10.1043	13.7994	0.00181611
TC	H728-19	3	L87	520	4	M	2.29	112.32	18.7135	6.23142	12.0418	0.00138664
TC	H728-19	3	L87	520	5	M	2.29	557.172	41.5796	17.8991	27.4812	0.00687853
TC	H728-19	3	L87	520	6	M	2.29	141.675	21.3807	9.07739	13.6621	0.00174903
TC	H728-19	3	L87	520	7	M	2.29	1124.36	49.1902	26.8023	39.6171	0.0138807
TC	H728-19	3	L87	520	8	M	2.29	504.231	30.0913	21.9559	25.0582	0.00622494
TC	H728-19	3	L87	520	9	M	2.29	237.309	19.9657	15.3588	17.0883	0.00292968
TC	H728-19	3	L87	520	10	M	2.29	1663.53	56.8538	35.9274	47.1347	0.0205371
TC	H802-19	1	L305	590	1	F	3.52	536.16	34.7573	20.0301	26.6162	0.00661913
TC	H802-19	1	L305	590	2	F	3.52	495.656	35.3858	17.6149	26.2004	0.00611909
TC	H802-19	1	L305	590	3	F	3.52	1019.92	51.2335	24.4858	35.3495	0.0125914
TC	H802-19	1	L305	590	4	F	3.52	1984.3	62.7312	41.0949	50.6602	0.024497
TC	H802-19	1	L305	590	5	F	3.52	1352.58	47.4693	36.2052	41.1995	0.0166982
TC	H802-19	1	L305	590	6	F	3.52	325.244	27.9968	13.3661	21.8373	0.00401528
TC	H802-19	1	L305	590	7	F	3.52	1062.46	47.4684	25.4152	37.2727	0.0131165
TC	H802-19	1	L305	590	8	F	3.52	1732.44	60.1752	34.8923	47.1948	0.0213877
TC	H802-19	1	L305	590	9	F	3.52	841.217	37.1266	27.287	32.294	0.0103852
TC	H802-19	1	L305	590	10	F	3.52	1313.08	53.0088	33.944	42.6903	0.0162106
TC	H802-19	2	L305	590	1	F	3.52	655.381	38.5285	22.7665	28.7941	0.00809097
TC	H802-19	2	L305	590	2	F	3.52	1268.84	52.0104	32.2235	41.6796	0.0156644
TC	H802-19	2	L305	590	3	F	3.52	741.437	32.8488	28.7706	30.5676	0.00915336
TC	H802-19	2	L305	590	4	F	3.52	2170	59.3444	47.6509	52.3571	0.0267897
TC	H802-19	2	L305	590	5	F	3.52	240.142	26.7461	9.44714	19.814	0.00296465
TC	H802-19	2	L305	590	6	F	3.52	333.021	23.4106	14.3822	20.5966	0.00411129
TC	H802-19	2	L305	590	7	F	3.52	1471.18	56.7909	33.5104	44.6919	0.0181624
TC	H802-19	2	L305	590	8	F	3.52	1025.04	43.0809	28.9953	35.6067	0.0126546
TC	H802-19	2	L305	590	9	F	3.52	1294.77	50.2026	33.9072	40.9432	0.0159845
TC	H802-19	2	L305	590	10	F	3.52	411.248	29.2121	19.8286	23.1675	0.00507704
TC	H802-19	3	L305	590	1	F	3.52	638.721	32.2255	26.0536	28.3796	0.00788529
TC	H802-19	3	L305	590	2	F	3.52	616.705	35.6689	22.324	28.1582	0.0076135
TC	H802-19	3	L305	590	3	F	3.52	449.925	31.7405	16.6492	25.7758	0.00555451
TC	H802-19	3	L305	590	4	F	3.52	963.914	46.7871	26.9757	34.277	0.0118999
TC	H802-19	3	L305	590	5	F	3.52	992.96	47.8832	24.3994	35.8226	0.0122585
TC	H802-19	3	L305	590	6	F	3.52	1604.57	51.2013	38.7521	45.8414	0.0198091
TC	H802-19	3	L305	590	7	F	3.52	413.077	29.9158	14.8681	23.6787	0.00509961
TC	H802-19	3	L305	590	8	F	3.52	1743.62	54.9932	40.679	47.1616	0.0215257
TC	H802-19	3	L305	590	9	F	3.52	443.77	24.6358	21.46	23.5187	0.00547854
TC	H802-19	3	L305	590	10	F	3.52	442.612	31.0067	18.7362	24.0552	0.00546423
TC	H803-19	1	L306	590	1	F	3.21	711.979	43.4404	21.2132	32.6476	0.00878969
TC	H803-19	1	L306	590	2	F	3.21	707.396	37.1193	23.2766	30.1441	0.00873311
TC	H803-19	1	L306	590	3	F	3.21	714.374	41.5638	17.6543	30.6583	0.00881926
TC	H803-19	1	L306	590	4	F	3.21	622.551	33.7351	22.0547	28.0903	0.00768566
TC	H803-19	1	L306	590	5	F	3.21	549.087	36.4434	15.9727	28.1785	0.00677871
TC	H803-19	1	L306	590	6	F	3.21	1333.11	47.0297	35.1932	40.6477	0.0164579
TC	H803-19	1	L306	590	7	F	3.21	507.346	41.4241	13.2062	28.7943	0.00626341
TC	H803-19	1	L306	590	8	F	3.21	369.148	32.1335	15.1503	23.5622	0.00455729
TC	H803-19	1	L306	590	9	F	3.21	681.646	43.0306	21.4576	29.7063	0.00841522
TC	H803-19	1	L306	590	10	F	3.21	581.918	31.4847	24.0471	27.1404	0.00718402
TC	H803-19	2	L306	590	1	F	3.21	109.565	23.1568	7.10781	12.6959	0.00135262
TC	H803-19	2	L306	590	2	F	3.21	37.4401	10.4007	4.6646	6.91271	0.00046221
TC	H803-19	2	L306	590	3	F	3.21	50.9587	15.7037	3.65921	9.44745	0.0006291
TC	H803-19	2	L306	590	4	F	3.21	57.3188	17.3022	3.9175	10.668	0.00070762
TC	H803-19	2	L306	590	5	F	3.21	99.7286	16.891	6.91314	11.6022	0.00123119
TC	H803-19	2	L306	590	6	F	3.21	110.724	21.1732	6.63372	14.0157	0.00136693
TC	H803-19	2	L306	590	7	F	3.21	56.5978	14.0122	4.88042	9.15599	0.00069872
TC	H803-19	2	L306	590	8	F	3.21	96.9991	18.2517	8.59061	11.4162	0.00119749
TC	H803-19	2	L306	590	9	F	3.21	58.5291	14.3849	3.8845	10.3294	0.00072256
TC	H803-19	2	L306	590	10	F	3.21	110.209	18.9358	6.43671	12.8421	0.00136057
TC	H803-19	3	L306	590	1	F	3.21	145.795	19.003	10.356	13.093	0.0017999
TC	H803-19	3	L306	590	2	F	3.21	498.102	37.1415	16.4461	27.5689	0.00614929
TC	H803-19	3	L306	590	3	F	3.21	244.88	26.562	11.4124	17.3455	0.00302314
TC	H803-19	3	L306	590	4	F	3.21	171.725	17.6696	11.1464	14.5581	0.00212001
TC	H803-19	3	L306	590	5	F	3.21	145.692	16.1116	10.6369	13.6509	0.00179862
TC	H803-19	3	L306	590	6	F	3.21	148.859	17.372	10.5042	13.7409	0.00183773
TC	H803-19	3	L306	590	7	F	3.21	134.491	15.8871	11.2338	13.2375	0.00166034
TC	H803-19	3	L306	590	8	F	3.21	219.954	21.7224	13.3535	16.3825	0.00271542
TC	H803-19	3	L306	590	9	F	3.21	215.86	29.9391	8.18225	21.3133	0.00266488
TC	H803-19	3	L306	590	10	F	3.21	508.505	37.8029	16.2262	26.1759	0.00627772
TC	H804-19	1	L307	590	1	M	2.54	241.017	20.9789	14.2924	17.3309	0.00297546
TC	H804-19	1	L307	590	2	M	2.54	215.988	26.0931	9.18595	16.1549	0.00266647
TC	H804-19	1	L307	590	3	M	2.54	242.691	25.1933	13.1328	17.1988	0.00299612
TC	H804-19	1	L307	590	4	M	2.54	190.471	18.7534	11.7404	15.3189	0.00235144
TC	H804-19	1	L307	590	5	M	2.54	166.678	19.0639	11.5737	14.6928	0.00205771
TC	H804-19	1	L307	590	6	M	2.54	342.059	41.5126	10.7261	24.8207	0.00422286
TC	H804-19	1	L307	590	7	M	2.54	130.783	25.4779	5.81458	13.0119	0.00161457
TC	H804-19	1	L307	590	8	M	2.54	318.344	22.9558	16.6027	19.8476	0.00393009
TC	H804-19	1	L307	590	9	M	2.54	278.38	34.328	10.4056	20.7112	0.00343672
TC	H804-19	1	L307	590	10	M	2.54	248.047	22.6509	14.665	17.5176	0.00306224
TC	H804-19	2	L307	590	1	M	2.54	776.148	40.8514	20.9844	30.9109	0.00958188
TC	H804-19	2	L307	590	2	M	2.54	1046.11	40.031	32.5796	36.3028	0.0129146
TC	H804-19	2	L307	590	3	M	2.54	642.12	35.8133	22.9131	28.2932	0.00792725
TC	H804-19	2	L307	590	4	M	2.54	640.884	40.5042	19.3554	28.5309	0.00791199
TC	H804-19	2	L307	590	5	M	2.54	504.849	35.7424	18.3719	26.8224	0.00623257
TC	H804-19	2	L307	590	6	M	2.54	1096.86	41.4033	32.4969	36.9925	0.0135412
TC	H804-19	2	L307	590	7	M	2.54	638.387	39.53	21.7485	28.0744	0.00788116
TC	H804-19	2	L307	590	8	M	2.54	360.805	26.1581	16.5779	21.5954	0.00445429
TC	H804-19	2	L307	590	9	M	2.54	340.076	24.9592	16.5872	20.679	0.00419839
TC	H804-19	2	L307	590	10	M	2.54	587.042	44.9732	17.7307	27.5446	0.00724728
TC	H804-19	3	L307	590	1	M	2.54	448.122	30.9764	19.6387	24.3348	0.00553226
TC	H804-19	3	L307	590	2	M	2.54	1141.56	55.3844	25.6029	37.4269	0.0140931
TC	H804-19	3	L307	590	3	M	2.54	1277.47	43.3736	36.7946	40.1498	0.0157709
TC	H804-19	3	L307	590	4	M	2.54	453.014	30.2854	19.5776	23.8477	0.00559266
TC	H804-19	3	L307	590	5	M	2.54	907.008	39.7185	22.749	33.7237	0.0111974
TC	H804-19	3	L307	590	6	M	2.54	718.417	39.8285	24.0594	30.5859	0.00886917
TC	H804-19	3	L307	590	7	M	2.54	256.081	32.4001	14.83	21.7549	0.00316143
TC	H804-19	3	L307	590	8	M	2.54	404.476	40.2315	13.7338	25.4658	0.00499343
TC	H804-19	3	L307	590	9	M	2.54	505.492	31.3474	19.6302	25.5122	0.00624052
TC	H804-19	3	L307	590	10	M	2.54	846.238	51.18	21.5128	32.8324	0.0104472
TC	H805-19	1	L308	590	1	M	4.13	1773.61	56.2645	41.181	47.4697	0.021896
TC	H805-19	1	L308	590	2	M	4.13	455.718	34.6081	18.0588	24.5447	0.00562604
TC	H805-19	1	L308	590	3	M	4.13	1251.59	48.3009	31.7587	39.3511	0.0154514
TC	H805-19	1	L308	590	4	M	4.13	496.274	33.3586	17.6543	25.1565	0.00612672
TC	H805-19	1	L308	590	5	M	4.13	725.858	35.1932	24.51	30.354	0.00896104
TC	H805-19	1	L308	590	6	M	4.13	995.844	44.7988	29.0321	35.209	0.0122941
TC	H805-19	1	L308	590	7	M	4.13	1158.25	45.3543	34.8036	37.9245	0.0142991
TC	H805-19	1	L308	590	8	M	4.13	301.014	31.5643	10.241	22.661	0.00371615
TC	H805-19	1	L308	590	9	M	4.13	2121.8	63.6035	44.3598	51.9185	0.0261946
TC	H805-19	1	L308	590	10	M	4.13	614.8	37.4738	18.9575	28.3636	0.00758997
TC	H805-19	2	L308	590	1	M	4.13	1671.46	55.1337	37.7957	46.0633	0.020635
TC	H805-19	2	L308	590	2	M	4.13	1085.35	53.3294	28.3732	40.0711	0.0133991
TC	H805-19	2	L308	590	3	M	4.13	677.14	36.4275	23.8983	28.9416	0.00835959
TC	H805-19	2	L308	590	4	M	4.13	676.754	38.179	23.3671	29.3984	0.00835482
TC	H805-19	2	L308	590	5	M	4.13	584.389	31.2643	22.1433	27.2566	0.00721454
TC	H805-19	2	L308	590	6	M	4.13	1470.05	46.5532	37.3237	42.7715	0.0181484
TC	H805-19	2	L308	590	7	M	4.13	1492.53	53.5585	38.267	46.3191	0.0184259
TC	H805-19	2	L308	590	8	M	4.13	881.696	37.394	30.3007	33.1241	0.0108849
TC	H805-19	2	L308	590	9	M	4.13	664.059	45.4108	19.813	29.6951	0.0081981
TC	H805-19	2	L308	590	10	M	4.13	771.255	45.5438	18.2679	31.855	0.00952148
TC	H805-19	3	L308	590	1	M	4.13	638.747	42.6692	16.907	29.8935	0.00788561
TC	H805-19	3	L308	590	2	M	4.13	279.951	29.5473	9.18595	21.634	0.00345611
TC	H805-19	3	L308	590	3	M	4.13	352.282	31.2087	13.7385	21.6721	0.00434907
TC	H805-19	3	L308	590	4	M	4.13	963.683	45.262	30.1273	34.5533	0.0118971
TC	H805-19	3	L308	590	5	M	4.13	796.155	36.4695	29.1485	31.6968	0.00982888
TC	H805-19	3	L308	590	6	M	4.13	799.219	40.2081	25.7718	31.6067	0.00986671
TC	H805-19	3	L308	590	7	M	4.13	303.28	24.9034	16.303	20.3083	0.00374412
TC	H805-19	3	L308	590	8	M	4.13	1704.45	59.0833	34.0931	48.7043	0.0210422
TC	H805-19	3	L308	590	9	M	4.13	684.762	33.3069	23.1946	29.3435	0.00845368
TC	H805-19	3	L308	590	10	M	4.13	423.248	31.8377	17.0941	23.6402	0.00522518
TC	H732-19	1	L102	659	1	F	3.475	627.417	35.4404	23.4139	27.9332	0.00774574
TC	H732-19	1	L102	659	2	F	3.475	288.268	36.8292	9.8187	20.7727	0.00355879
TC	H732-19	1	L102	659	3	F	3.475	382.589	28.5185	16.3212	21.6344	0.00472323
TC	H732-19	1	L102	659	4	F	3.475	667.226	31.6446	25.7489	28.9375	0.0082372
TC	H732-19	1	L102	659	5	F	3.475	331.708	26.3582	17.0103	20.9795	0.00409507
TC	H732-19	1	L102	659	6	F	3.475	362.736	28.4154	13.5744	23.0206	0.00447813
TC	H732-19	1	L102	659	7	F	3.475	422.527	29.8977	17.9293	24.2026	0.00521628
TC	H732-19	1	L102	659	8	F	3.475	1104.15	44.1984	31.2087	37.1926	0.0136312
TC	H732-19	1	L102	659	9	F	3.475	558.846	31.2582	22.5717	26.6494	0.00689919
TC	H732-19	1	L102	659	10	F	3.475	385.138	36.0855	15.2317	22.8147	0.0047547
TC	H732-19	2	L102	659	1	F	3.475	289.478	28.4444	12.4401	19.3466	0.00357373
TC	H732-19	2	L102	659	2	F	3.475	928.92	52.2093	20.4808	36.8309	0.0114679
TC	H732-19	2	L102	659	3	F	3.475	1064.6	50.7759	27.6288	40.1705	0.0131429
TC	H732-19	2	L102	659	4	F	3.475	284.251	23.7502	13.8011	19.5058	0.0035092
TC	H732-19	2	L102	659	5	F	3.475	1141.36	46.1443	32.4231	37.7691	0.0140905
TC	H732-19	2	L102	659	6	F	3.475	658.291	40.9619	24.0192	28.8605	0.00812689
TC	H732-19	2	L102	659	7	F	3.475	366.135	28.7706	14.8681	22.7515	0.00452009
TC	H732-19	2	L102	659	8	F	3.475	1023.32	51.2252	21.8029	35.9069	0.0126333
TC	H732-19	2	L102	659	9	F	3.475	946.121	39.8405	29.0485	34.5345	0.0116803
TC	H732-19	2	L102	659	10	F	3.475	425.488	34.7329	9.22512	27.2184	0.00525283
TC	H732-19	3	L102	659	1	F	3.475	630.971	39.4844	20.5655	29.07	0.00778961
TC	H732-19	3	L102	659	2	F	3.475	783.357	44.4288	24.5808	31.0173	0.00967089
TC	H732-19	3	L102	659	3	F	3.475	1219.02	48.5895	30.0279	39.8659	0.0150493
TC	H732-19	3	L102	659	4	F	3.475	550.22	34.095	16.0226	26.196	0.0067927
TC	H732-19	3	L102	659	5	F	3.475	1097.12	43.619	32.1335	36.9888	0.0135444
TC	H732-19	3	L102	659	6	F	3.475	500.445	28.1738	21.5767	25.1684	0.00617822
TC	H732-19	3	L102	659	7	F	3.475	301.014	31.8215	12.8072	22.4131	0.00371615
TC	H732-19	3	L102	659	8	F	3.475	685.483	44.0663	18.6949	29.5903	0.00846258
TC	H732-19	3	L102	659	9	F	3.475	888.571	49.5178	19.449	33.4626	0.0109698
TC	H732-19	3	L102	659	10	F	3.475	1326.62	49.3741	35.4404	40.9682	0.0163778
TC	H729-19	1	L93	659	1	M	4.145	1164.4	63.0944	24.1128	46.3146	0.0143751
TC	H729-19	1	L93	659	2	M	4.145	1430.34	51.0805	37.5808	42.7339	0.0176582
TC	H729-19	1	L93	659	3	M	4.145	1700.43	58.3247	36.0112	46.6064	0.0209926
TC	H729-19	1	L93	659	4	M	4.145	1076.7	52.392	22.6776	39.9665	0.0132923
TC	H729-19	1	L93	659	5	M	4.145	721.069	35.6082	25.0231	29.9975	0.00890191
TC	H729-19	1	L93	659	6	M	4.145	820.901	38.5325	26.761	33.0291	0.0101344
TC	H729-19	1	L93	659	7	M	4.145	1768.54	51.7802	43.5942	47.5559	0.0218334
TC	H729-19	1	L93	659	8	M	4.145	2202.19	59.1517	46.9676	53.0581	0.027187
TC	H729-19	1	L93	659	9	M	4.145	2725.66	70.5004	50.4924	58.9899	0.0336494
TC	H729-19	1	L93	659	10	M	4.145	1155.67	48.4411	33.5526	39.1705	0.0142673
TC	H729-19	2	L93	659	1	M	4.145	2321.34	63.3634	47.6612	54.1176	0.0286579
TC	H729-19	2	L93	659	2	M	4.145	1017.01	44.1343	28.3555	35.6568	0.0125554
TC	H729-19	2	L93	659	3	M	4.145	485.073	42.3661	13.3968	28.2819	0.00598843
TC	H729-19	2	L93	659	4	M	4.145	370.384	25.2948	18.9766	21.5528	0.00457255
TC	H729-19	2	L93	659	5	M	4.145	774.525	39.1701	25.4597	31.3078	0.00956185
TC	H729-19	2	L93	659	6	M	4.145	3297.58	69.2181	58.345	64.4759	0.0407101
TC	H729-19	2	L93	659	7	M	4.145	625.332	37.0109	22.3505	27.7589	0.00771999
TC	H729-19	2	L93	659	8	M	4.145	1391	47.1091	35.3775	42.6372	0.0171725
TC	H729-19	2	L93	659	9	M	4.145	926.191	43.7522	27.505	36.89	0.0114342
TC	H729-19	2	L93	659	10	M	4.145	2417.49	63.558	48.8835	55.7618	0.0298449
TC	H729-19	3	L93	659	1	M	4.145	3128.05	80.7175	47.8765	62.6843	0.0386171
TC	H729-19	3	L93	659	2	M	4.145	1373.39	46.8927	36.4388	41.9614	0.016955
TC	H729-19	3	L93	659	3	M	4.145	3192.42	69.9467	57.0877	63.5784	0.0394119
TC	H729-19	3	L93	659	4	M	4.145	2371.55	71.0871	45.5017	54.5666	0.0292778
TC	H729-19	3	L93	659	5	M	4.145	871.499	35.4894	31.0764	32.9685	0.010759
TC	H729-19	3	L93	659	6	M	4.145	776.508	44.7749	22.0682	30.9736	0.00958633
TC	H729-19	3	L93	659	7	M	4.145	766.723	37.0568	27.146	30.9382	0.00946553
TC	H729-19	3	L93	659	8	M	4.145	1752.65	55.5226	35.6049	48.4918	0.0216373
TC	H729-19	3	L93	659	9	M	4.145	2137.28	55.9315	45.1549	51.9427	0.0263856
TC	H729-19	3	L93	659	10	M	4.145	1646.64	50.8658	41.2909	45.8339	0.0203285
TC	H730-19	1	L94	659	1	M	3.54	1028.37	45.8307	24.2114	35.8767	0.0126956
TC	H730-19	1	L94	659	2	M	3.54	724.571	40.1889	18.4118	29.8388	0.00894514
TC	H730-19	1	L94	659	3	M	3.54	2616.58	63.3561	53.6654	57.6582	0.0323029
TC	H730-19	1	L94	659	4	M	3.54	1820.19	55.7219	37.1193	48.1388	0.0224711
TC	H730-19	1	L94	659	5	M	3.54	933.478	39.5925	29.4989	34.2491	0.0115242
TC	H730-19	1	L94	659	6	M	3.54	983.561	36.8519	33.6801	35.1814	0.0121425
TC	H730-19	1	L94	659	7	M	3.54	1562.05	54.2865	34.5228	44.7278	0.0192842
TC	H730-19	1	L94	659	8	M	3.54	924.698	46.4194	22.9103	34.1245	0.0114158
TC	H730-19	1	L94	659	9	M	3.54	743.651	36.8324	27.0062	30.4749	0.0091807
TC	H730-19	1	L94	659	10	M	3.54	1852.92	56.026	42.5577	48.5357	0.0228752
TC	H730-19	2	L94	659	1	M	3.54	3067.2	82.547	47.6509	62.7221	0.037866
TC	H730-19	2	L94	659	2	M	3.54	748.75	45.6599	16.7786	30.7734	0.00924364
TC	H730-19	2	L94	659	3	M	3.54	1002.77	42.1904	26.8369	35.6195	0.0123796
TC	H730-19	2	L94	659	4	M	3.54	1889.9	75.3931	27.2019	52.8015	0.0233316
TC	H730-19	2	L94	659	5	M	3.54	992.986	42.4877	29.5155	35.3005	0.0122588
TC	H730-19	2	L94	659	6	M	3.54	1384.56	49.5001	37.2287	42.2084	0.017093
TC	H730-19	2	L94	659	7	M	3.54	1285.45	52.4848	29.9283	41.3348	0.0158695
TC	H730-19	2	L94	659	8	M	3.54	582.69	43.4513	15.7634	28.7704	0.00719356
TC	H730-19	2	L94	659	9	M	3.54	830.17	45.1575	20.8286	32.3234	0.0102488
TC	H730-19	2	L94	659	10	M	3.54	1543.1	58.1396	28.4249	45.3026	0.0190503
TC	H730-19	3	L94	659	1	M	3.54	3354.41	71.4367	60.8814	64.9107	0.0414117
TC	H730-19	3	L94	659	2	M	3.54	725.369	39.9934	20.3547	30.3638	0.008955
TC	H730-19	3	L94	659	3	M	3.54	822.24	40.2238	22.4711	32.2929	0.0101509
TC	H730-19	3	L94	659	4	M	3.54	801.537	37.4497	26.9971	31.5668	0.00989532
TC	H730-19	3	L94	659	5	M	3.54	1201.02	42.3694	35.4018	38.8684	0.0148271
TC	H730-19	3	L94	659	6	M	3.54	966.618	38.3637	28.8216	34.6315	0.0119333
TC	H730-19	3	L94	659	7	M	3.54	747.823	35.1624	27.7274	30.7022	0.0092322
TC	H730-19	3	L94	659	8	M	3.54	1236.14	42.6954	34.5396	39.4289	0.0152607
TC	H730-19	3	L94	659	9	M	3.54	727.197	36.2734	26.248	30.1572	0.00897757
TC	H730-19	3	L94	659	10	M	3.54	700.495	33.1239	25.199	29.6759	0.00864791
TC	H731-19	1	L95	659	1	F	3.57	343.141	43.0952	10.1653	22.5292	0.00423622
TC	H731-19	1	L95	659	2	F	3.57	507.99	32.1644	19.1629	25.7592	0.00627136
TC	H731-19	1	L95	659	3	F	3.57	385.55	31.7161	13.9689	23.1183	0.00475978
TC	H731-19	1	L95	659	4	F	3.57	483.554	29.2988	19.4165	24.867	0.00596968
TC	H731-19	1	L95	659	5	F	3.57	330.446	33.2264	11.8398	22.6879	0.0040795
TC	H731-19	1	L95	659	6	F	3.57	573.369	41.0808	17.4046	27.8259	0.00707848
TC	H731-19	1	L95	659	7	F	3.57	658.935	44.9104	19.5355	29.1987	0.00813484
TC	H731-19	1	L95	659	8	F	3.57	497.767	38.9965	16.9921	25.5065	0.00614515
TC	H731-19	1	L95	659	9	F	3.57	323.519	26.3918	12.7377	21.6185	0.00399398
TC	H731-19	1	L95	659	10	F	3.57	481.519	29.8508	18.9575	24.9218	0.00594456
TC	H731-19	2	L95	659	1	F	3.57	611.452	32.8711	20.7754	27.7099	0.00754865
TC	H731-19	2	L95	659	2	F	3.57	469.726	28.8341	21.409	24.2541	0.00579897
TC	H731-19	2	L95	659	3	F	3.57	658.317	34.9347	24.0337	28.8303	0.00812721
TC	H731-19	2	L95	659	4	F	3.57	284.328	20.2786	17.1422	18.7638	0.00351015
TC	H731-19	2	L95	659	5	F	3.57	1107.57	51.6898	25.1893	36.2718	0.0136735
TC	H731-19	2	L95	659	6	F	3.57	497.973	43.3918	13.7075	26.7115	0.0061477
TC	H731-19	2	L95	659	7	F	3.57	782.353	36.2276	28.9286	31.3359	0.00965849
TC	H731-19	2	L95	659	8	F	3.57	773.701	43.9073	23.4288	30.7589	0.00955168
TC	H731-19	2	L95	659	9	F	3.57	714.966	44.3125	14.7508	30.6673	0.00882657
TC	H731-19	2	L95	659	10	F	3.57	957.013	45.5729	28.5726	34.4177	0.0118148
TC	H731-19	3	L95	659	1	F	3.57	308.301	22.3332	17.8184	19.549	0.00380611
TC	H731-19	3	L95	659	2	F	3.57	256.338	21.0414	16.2453	17.8301	0.0031646
TC	H731-19	3	L95	659	3	F	3.57	1260.19	45.3234	36.9858	39.7771	0.0155576
TC	H731-19	3	L95	659	4	F	3.57	389.516	32.8836	15.4724	23.2422	0.00480874
TC	H731-19	3	L95	659	5	F	3.57	142.447	14.8187	10.9987	13.284	0.00175857
TC	H731-19	3	L95	659	6	F	3.57	506.291	37.1009	14.1593	25.6319	0.00625038
TC	H731-19	3	L95	659	7	F	3.57	258.81	25.5304	10.6018	19.4604	0.00319512
TC	H731-19	3	L95	659	8	F	3.57	534.409	29.0556	23.4271	25.9086	0.00659751
TC	H731-19	3	L95	659	9	F	3.57	1033.49	54.663	25.9863	37.4845	0.0127589
TC	H731-19	3	L95	659	10	F	3.57	1242.96	44.8577	34.8095	39.4073	0.0153449
TC	H733-19	1	L35	674	1	M	2.75	955.494	49.5165	18.0866	37.6282	0.011796
TC	H733-19	1	L35	674	2	M	2.75	990.849	44.4053	27.4206	35.0871	0.0122325
TC	H733-19	1	L35	674	3	M	2.75	1331.54	56.9704	25.1908	42.7122	0.0164385
TC	H733-19	1	L35	674	4	M	2.75	891.171	42.5441	25.6838	33.023	0.0110019
TC	H733-19	1	L35	674	5	M	2.75	757.221	41.2638	19.8979	31.3477	0.00934823
TC	H733-19	1	L35	674	6	M	2.75	2475.86	67.7173	45.0796	56.1261	0.0305656
TC	H733-19	1	L35	674	7	M	2.75	284.92	32.0332	11.1741	20.0824	0.00351746
TC	H733-19	1	L35	674	8	M	2.75	518.058	31.066	20.9623	25.7818	0.00639565
TC	H733-19	1	L35	674	9	M	2.75	816.42	50.5787	17.085	31.3623	0.0100791
TC	H733-19	1	L35	674	10	M	2.75	522.23	34.6044	18.9657	25.9761	0.00644715
TC	H733-19	2	L35	674	1	M	2.75	1456.76	57.6622	36.0994	43.1584	0.0179844
TC	H733-19	2	L35	674	2	M	2.75	1261.71	48.1896	33.9258	39.5924	0.0155764
TC	H733-19	2	L35	674	3	M	2.75	455.615	36.3167	14.9174	24.551	0.00562477
TC	H733-19	2	L35	674	4	M	2.75	332.068	27.7065	13.249	21.3887	0.00409952
TC	H733-19	2	L35	674	5	M	2.75	568.965	34.969	20.6754	26.9849	0.00702412
TC	H733-19	2	L35	674	6	M	2.75	1806.08	53.2541	44.3833	47.7262	0.0222969
TC	H733-19	2	L35	674	7	M	2.75	462.696	31.7855	15.7854	24.4015	0.00571219
TC	H733-19	2	L35	674	8	M	2.75	979.39	38.9357	31.9213	35.0087	0.012091
TC	H733-19	2	L35	674	9	M	2.75	1960.74	53.2021	47.5876	49.7787	0.0242062
TC	H733-19	2	L35	674	10	M	2.75	423.84	25.613	19.047	23.5225	0.00523249
TC	H733-19	3	L35	674	1	M	2.75	641.94	33.5411	22.8304	28.4593	0.00792503
TC	H733-19	3	L35	674	2	M	2.75	780.139	41.2176	25.0663	31.0269	0.00963115
TC	H733-19	3	L35	674	3	M	2.75	245.987	23.5881	12.8183	17.2045	0.00303681
TC	H733-19	3	L35	674	4	M	2.75	241.275	20.613	14.5132	17.311	0.00297864
TC	H733-19	3	L35	674	5	M	2.75	441.865	32.095	11.8366	23.8657	0.00545501
TC	H733-19	3	L35	674	6	M	2.75	498.514	38.0361	18.4934	25.636	0.00615437
TC	H733-19	3	L35	674	7	M	2.75	456.516	40.6372	14.2518	25.2455	0.00563589
TC	H733-19	3	L35	674	8	M	2.75	857.98	36.8869	29.4128	32.8024	0.0105921
TC	H733-19	3	L35	674	9	M	2.75	1531.8	69.6438	30.366	48.3048	0.0189107
TC	H733-19	3	L35	674	10	M	2.75	610.165	37.4738	21.7857	27.8229	0.00753275
TC	H734-19	1	L36	674	1	M	3.045	470.241	28.3041	20.9482	24.0947	0.00580533
TC	H734-19	1	L36	674	2	M	3.045	279.41	29.7401	12.1033	20.034	0.00344943
TC	H734-19	1	L36	674	3	M	3.045	177.673	26.7562	7.31843	15.452	0.00219345
TC	H734-19	1	L36	674	4	M	3.045	454.74	27.128	22.1072	23.9142	0.00561396
TC	H734-19	1	L36	674	5	M	3.045	312.988	29.6669	12.9671	21.8673	0.00386397
TC	H734-19	1	L36	674	6	M	3.045	338.171	39.0334	14.6316	23.6661	0.00417486
TC	H734-19	1	L36	674	7	M	3.045	514.505	39.0872	16.3409	27.1652	0.00635178
TC	H734-19	1	L36	674	8	M	3.045	300.37	25.075	15.6149	19.4158	0.0037082
TC	H734-19	2	L36	674	1	M	3.045	283.118	26.882	12.1839	18.3088	0.00349521
TC	H734-19	2	L36	674	2	M	3.045	162.326	21.7869	9.76083	14.381	0.00200398
TC	H734-19	2	L36	674	3	M	3.045	117.496	15.4057	9.95414	12.1678	0.00145053
TC	H734-19	2	L36	674	4	M	3.045	163.768	17.4917	12.3069	14.3392	0.00202178
TC	H734-19	2	L36	674	5	M	3.045	190.805	19.4563	12.7901	15.3917	0.00235557
TC	H734-19	2	L36	674	6	M	3.045	327.15	26.3655	17.2567	20.4787	0.00403881
TC	H734-19	2	L36	674	7	M	3.045	447.324	29.6135	19.0983	24.0652	0.0055224
TC	H734-19	2	L36	674	8	M	3.045	189.621	23.4666	8.90123	15.3245	0.00234095
TC	H734-19	3	L36	674	1	M	3.045	441.092	43.7984	12.205	26.2844	0.00544548
TC	H734-19	3	L36	674	2	M	3.045	189.338	23.095	10.4056	15.4984	0.00233745
TC	H734-19	3	L36	674	3	M	3.045	225.49	19.9354	13.5288	16.6444	0.00278377
TC	H734-19	3	L36	674	4	M	3.045	278.483	28.6082	10.4796	22.3855	0.00343799
TC	H734-19	3	L36	674	5	M	3.045	128.826	16.4312	10.8929	12.7841	0.00159041
TC	H734-19	3	L36	674	6	M	3.045	215.654	19.5776	13.6774	16.3119	0.00266234
TC	H734-19	3	L36	674	7	M	3.045	313.168	27.1346	14.7289	20.714	0.00386619
TC	H734-19	3	L36	674	8	M	3.045	186.814	21.4438	11.3943	15.1984	0.0023063
TC	H734-19	3	L36	674	9	M	3.045	339.664	28.9771	13.5298	20.6626	0.0041933
TC	H735-19	1	L38	674	1	F	2.54	2188.36	68.7976	43.2348	53.2267	0.0270163
TC	H735-19	1	L38	674	2	F	2.54	625.048	38.6456	20.2958	28.1874	0.00771649
TC	H735-19	1	L38	674	3	F	2.54	162.378	24.8853	7.8678	14.6625	0.00200462
TC	H735-19	1	L38	674	4	F	2.54	184.522	22.3188	8.25119	15.4786	0.00227801
TC	H735-19	1	L38	674	5	F	2.54	319.168	31.0926	13.249	22.5344	0.00394026
TC	H735-19	1	L38	674	6	F	2.54	844.513	54.8556	19.8312	32.2647	0.0104259
TC	H735-19	1	L38	674	7	F	2.54	237.773	42.0684	6.40664	23.9975	0.0029354
TC	H735-19	1	L38	674	8	F	2.54	422.81	36.6273	16.2453	23.7281	0.00521977
TC	H735-19	1	L38	674	9	F	2.54	233.035	25.1202	9.53801	16.5254	0.00287691
TC	H735-19	1	L38	674	10	F	2.54	1132.83	50.9632	28.5293	37.3679	0.0139853
TC	H735-19	2	L38	674	1	F	2.54	1274.2	43.0007	34.8247	40.4985	0.0157305
TC	H735-19	2	L38	674	2	F	2.54	194.488	27.2402	9.04329	18.1581	0.00240103
TC	H735-19	2	L38	674	3	F	2.54	705.104	42.4632	20.5905	29.8986	0.00870482
TC	H735-19	2	L38	674	4	F	2.54	806.944	48.559	20.1551	31.7573	0.00996208
TC	H735-19	2	L38	674	5	F	2.54	1782.94	76.0751	32.34	49.8117	0.0220111
TC	H735-19	2	L38	674	6	F	2.54	498.875	38.1359	19.1716	25.6322	0.00615882
TC	H735-19	2	L38	674	7	F	2.54	211.714	25.1688	9.02191	16.3406	0.0026137
TC	H735-19	2	L38	674	8	F	2.54	895.24	40.067	27.7775	33.3845	0.0110521
TC	H735-19	2	L38	674	9	F	2.54	1127.71	54.3178	20.5905	33.8078	0.0139221
TC	H735-19	3	L38	674	1	F	2.54	759.848	43.5366	21.4648	30.8021	0.00938065
TC	H735-19	3	L38	674	2	F	2.54	588.561	31.5472	23.1885	27.5029	0.00726604
TC	H735-19	3	L38	674	3	F	2.54	404.476	27.7539	16.807	22.6946	0.00499343
TC	H735-19	3	L38	674	4	F	2.54	543.834	29.5233	22.9894	26.2801	0.00671386
TC	H735-19	3	L38	674	5	F	2.54	1338.06	49.104	34.4167	40.8185	0.0165189
TC	H735-19	3	L38	674	6	F	2.54	380.864	29.5299	18.7039	21.7355	0.00470193
TC	H735-19	3	L38	674	7	F	2.54	901.961	42.1665	29.757	33.6083	0.0111351
TC	H735-19	3	L38	674	8	F	2.54	257.368	21.7443	15.8635	17.8726	0.00317732
TC	H735-19	3	L38	674	9	F	2.54	483.657	30.7097	19.774	25.4746	0.00597095
TC	H735-19	3	L38	674	10	F	2.54	725.858	41.0376	24.0192	30.1992	0.00896104
TC	H798-19	1	L293	675	1	M	1.665	1167.52	68.6276	31.4073	47.933	0.0144135
TC	H798-19	1	L293	675	2	M	1.665	236.794	24.3915	12.2334	16.8216	0.00292332
TC	H798-19	1	L293	675	3	M	1.665	136.164	21.0604	7.68401	13.7303	0.001681
TC	H798-19	1	L293	675	4	M	1.665	410.836	39.6016	13.9754	25.3616	0.00507195
TC	H798-19	1	L293	675	5	M	1.665	195.08	18.9025	12.579	15.7516	0.00240834
TC	H798-19	2	L293	675	1	M	1.665	368.53	31.6084	15.5785	21.8797	0.00454966
TC	H798-19	2	L293	675	2	M	1.665	778.697	38.6326	25.3238	31.1916	0.00961335
TC	H798-19	2	L293	675	3	M	1.665	1257.98	81.2141	15.8213	49.5656	0.0155303
TC	H798-19	2	L293	675	4	M	1.665	362.092	28.9526	14.9329	22.7654	0.00447018
TC	H798-19	2	L293	675	5	M	1.665	211.92	23.901	10.7704	16.7707	0.00261624
TC	H798-19	3	L293	675	1	M	1.665	79.4378	13.9984	7.99442	11.0142	0.00098069
TC	H798-19	3	L293	675	2	M	1.665	1433.43	52.3551	33.2167	42.6576	0.0176964
TC	H798-19	3	L293	675	3	M	1.665	103.849	13.6463	9.80952	11.5169	0.00128205
TC	H798-19	3	L293	675	4	M	1.665	179.347	26.4576	8.98759	14.8838	0.00221411
TC	H798-19	3	L293	675	5	M	1.665	102.432	22.7031	4.67838	12.7386	0.00126457
TC	H799-19	1	L294	675	1	M	3.495	2625.98	74.8541	42.4859	57.8682	0.0324189
TC	H799-19	1	L294	675	2	M	3.495	1282.15	56.8249	32.3034	42.3059	0.0158288
TC	H799-19	1	L294	675	3	M	3.495	1241.6	56.6456	31.6316	44.3077	0.0153281
TC	H799-19	1	L294	675	4	M	3.495	1566.92	49.6788	36.7438	44.3525	0.0193443
TC	H799-19	1	L294	675	5	M	3.495	488.601	31.7972	19.7948	24.5142	0.00603198
TC	H799-19	1	L294	675	6	M	3.495	696.375	33.8072	25.8133	29.4487	0.00859705
TC	H799-19	1	L294	675	7	M	3.495	2497.23	68.0804	44.6171	55.8547	0.0308294
TC	H799-19	1	L294	675	8	M	3.495	1495.93	49.1197	36.5671	44.0314	0.0184679
TC	H799-19	1	L294	675	9	M	3.495	542.186	35.8392	15.8481	25.9838	0.00669352
TC	H799-19	1	L294	675	10	M	3.495	537.293	37.4851	18.5934	26.5398	0.00663312
TC	H799-19	2	L294	675	1	M	3.495	1153.46	45.4125	32.7467	37.9359	0.0142399
TC	H799-19	2	L294	675	2	M	3.495	1147.92	49.0843	28.3555	37.4547	0.0141716
TC	H799-19	2	L294	675	3	M	3.495	672.737	38.5027	23.1095	29.116	0.00830523
TC	H799-19	2	L294	675	4	M	3.495	666.634	34.6706	23.0649	28.9822	0.00822989
TC	H799-19	2	L294	675	5	M	3.495	589.617	36.9597	18.9542	28.1859	0.00727907
TC	H799-19	2	L294	675	6	M	3.495	842.376	53.4531	19.2674	32.2438	0.0103995
TC	H799-19	2	L294	675	7	M	3.495	1305.77	45.9469	37.0154	40.5204	0.0161203
TC	H799-19	2	L294	675	8	M	3.495	1468.43	52.512	34.1836	43.7721	0.0181284
TC	H799-19	2	L294	675	9	M	3.495	283.195	27.0181	13.0384	18.7367	0.00349616
TC	H799-19	2	L294	675	10	M	3.495	979.081	42.3645	29.2632	35.1091	0.0120872
TC	H799-19	3	L294	675	1	M	3.495	1996.01	59.7337	45.2463	50.3642	0.0246417
TC	H799-19	3	L294	675	2	M	3.495	618.405	47.0563	16.5312	28.0456	0.00763448
TC	H799-19	3	L294	675	3	M	3.495	2166.48	57.0796	48.7474	52.4174	0.0267461
TC	H799-19	3	L294	675	4	M	3.495	258.45	31.8765	13.4831	21.6496	0.00319067
TC	H799-19	3	L294	675	5	M	3.495	639.674	30.6442	24.967	28.0039	0.00789705
TC	H799-19	3	L294	675	6	M	3.495	445.573	34.2141	15.2317	23.5671	0.00550079
TC	H799-19	3	L294	675	7	M	3.495	906.853	41.8844	26.4892	33.8666	0.0111955
TC	H799-19	3	L294	675	8	M	3.495	351.921	28.3895	15.4316	22.2125	0.00434462
TC	H799-19	3	L294	675	9	M	3.495	657.364	39.8146	22.3188	28.963	0.00811545
TC	H799-19	3	L294	675	10	M	3.495	819.536	40.7046	24.3836	32.023	0.0101175
TC	H800-19	1	L299	675	1	F	3.075	107.145	20.0744	4.88042	12.8627	0.00132274
TC	H800-19	1	L299	675	2	F	3.075	321.356	24.7026	16.4438	20.4179	0.00396728
TC	H800-19	1	L299	675	3	F	3.075	291.641	27.7984	15.2983	20.3443	0.00360043
TC	H800-19	1	L299	675	4	F	3.075	594.277	30.8706	22.6628	27.3663	0.00733661
TC	H800-19	1	L299	675	5	F	3.075	597.084	29.0556	25.1765	27.4284	0.00737126
TC	H800-19	1	L299	675	6	F	3.075	497.999	28.4792	21.7349	25.2679	0.00614802
TC	H800-19	1	L299	675	7	F	3.075	478.635	36.283	14.6904	25.7988	0.00590896
TC	H800-19	1	L299	675	8	F	3.075	976.944	40.2286	30.56	34.9033	0.0120608
TC	H800-19	1	L299	675	9	F	3.075	1482.28	51.3588	34.5008	44.4752	0.0182994
TC	H800-19	1	L299	675	10	F	3.075	151.408	16.4344	10.1043	14.0117	0.0018692
TC	H800-19	2	L299	675	1	F	3.075	487.983	39.4217	16.9587	25.615	0.00602436
TC	H800-19	2	L299	675	2	F	3.075	831.02	45.8863	23.8552	32.8019	0.0102593
TC	H800-19	2	L299	675	3	F	3.075	1052.18	47.8668	24.9639	36.8063	0.0129897
TC	H800-19	2	L299	675	4	F	3.075	1341.2	43.9117	38.8731	41.1263	0.0165577
TC	H800-19	2	L299	675	5	F	3.075	496.892	27.0281	20.7121	24.9269	0.00613435
TC	H800-19	2	L299	675	6	F	3.075	191.784	20.5398	11.1464	15.5035	0.00236765
TC	H800-19	2	L299	675	7	F	3.075	479.279	27.0295	23.1396	24.5542	0.00591691
TC	H800-19	2	L299	675	8	F	3.075	323.288	44.3888	5.37984	30.0042	0.00399112
TC	H800-19	2	L299	675	9	F	3.075	593.067	37.8274	18.837	27.5234	0.00732167
TC	H800-19	2	L299	675	10	F	3.075	1271.78	46.4291	31.6674	39.7399	0.0157007
TC	H800-19	3	L299	675	1	F	3.075	1040.34	47.3256	28.8859	35.6829	0.0128434
TC	H800-19	3	L299	675	2	F	3.075	504.308	42.4629	13.9422	26.4398	0.0062259
TC	H800-19	3	L299	675	3	F	3.075	1741.53	58.9701	38.4857	47.9129	0.0215
TC	H800-19	3	L299	675	4	F	3.075	1219.02	51.2986	28.6415	38.4434	0.0150493
TC	H800-19	3	L299	675	5	F	3.075	503.973	29.4635	22.2495	25.3157	0.00622177
TC	H800-19	3	L299	675	6	F	3.075	545.945	49.7658	14.1584	27.9351	0.00673993
TC	H800-19	3	L299	675	7	F	3.075	531.422	31.4307	22.8704	26.2179	0.00656064
TC	H800-19	3	L299	675	8	F	3.075	728.717	52.4318	18.4983	29.9662	0.00899632
TC	H800-19	3	L299	675	9	F	3.075	322.258	29.7423	11.7152	23.0981	0.00397841
TC	H800-19	3	L299	675	10	F	3.075	1743.23	75.5603	23.5909	48.3486	0.0215209
TC	H801-19	1	L301	675	1	F	2.595	441.401	28.2358	19.3235	24.2537	0.00544929
TC	H801-19	1	L301	675	2	F	2.595	471.941	36.0605	14.3257	26.2453	0.00582631
TC	H801-19	1	L301	675	3	F	2.595	346.179	27.3689	15.8611	21.338	0.00427373
TC	H801-19	1	L301	675	4	F	2.595	1011.71	46.8575	29.209	35.2729	0.0124899
TC	H801-19	1	L301	675	5	F	2.595	458.267	28.8845	18.5539	24.3149	0.00565751
TC	H801-19	1	L301	675	6	F	2.595	150.018	18.7252	10.9118	13.6213	0.00185203
TC	H801-19	1	L301	675	7	F	2.595	416.656	31.2894	13.8505	24.4056	0.0051438
TC	H801-19	1	L301	675	8	F	2.595	255.926	25.7693	10.0494	18.2638	0.00315952
TC	H801-19	2	L301	675	1	F	2.595	544.143	31.9035	20.7102	26.4647	0.00671768
TC	H801-19	2	L301	675	2	F	2.595	585.651	37.2301	22.1195	27.6035	0.00723012
TC	H801-19	2	L301	675	3	F	2.595	601.539	39.1125	19.8753	28.103	0.00742626
TC	H801-19	2	L301	675	4	F	2.595	101.557	14.5176	8.58312	11.53	0.00125376
TC	H801-19	2	L301	675	5	F	2.595	1337.7	46.1086	36.9507	40.7704	0.0165145
TC	H801-19	2	L301	675	6	F	2.595	965.871	47.0434	24.3456	35.6645	0.0119241
TC	H801-19	2	L301	675	7	F	2.595	124.603	17.1422	8.89689	12.8992	0.00153827
TC	H801-19	2	L301	675	8	F	2.595	201.517	25.3406	9.80952	15.7521	0.00248781
TC	H801-19	2	L301	675	9	F	2.595	932.268	39.1175	30.7516	34.0591	0.0115093
TC	H801-19	2	L301	675	10	F	2.595	225.542	24.5053	12.3726	16.7977	0.00278441
TC	H801-19	3	L301	675	1	F	2.595	367.062	23.7686	19.2487	21.5541	0.00453154
TC	H801-19	3	L301	675	2	F	2.595	1335.28	52.6811	25.5541	43.434	0.0164846
TC	H801-19	3	L301	675	3	F	2.595	693.105	43.2086	18.5823	30.3774	0.00855668
TC	H801-19	3	L301	675	4	F	2.595	1693.4	62.4693	39.573	47.9878	0.0209058
TC	H801-19	3	L301	675	5	F	2.595	655.201	47.622	14.5309	29.1674	0.00808874
TC	H801-19	3	L301	675	6	F	2.595	1034.67	39.9666	28.2504	36.0035	0.0127735
TC	H801-19	3	L301	675	7	F	2.595	311.391	31.5178	14.2201	22.7617	0.00384426
TC	H801-19	3	L301	675	8	F	2.595	1099.05	61.0493	26.8023	40.9739	0.0135682
TC	H801-19	3	L301	675	9	F	2.595	454.173	30.6492	18.2347	24.642	0.00560696
TC	H801-19	3	L301	675	10	F	2.595	1393.08	64.1317	29.3532	43.7663	0.0171982
TC	H842-19	1	L330	677	1	F	3.98	1658.9	57.8132	38.0311	45.447	0.0204798
TC	H842-19	1	L330	677	2	F	3.98	1735.09	53.7507	39.4491	47.0609	0.0214205
TC	H842-19	1	L330	677	3	F	3.98	848.89	55.3833	21.3005	32.3815	0.0104799
TC	H842-19	1	L330	677	4	F	3.98	1231.97	56.1821	28.7644	41.3859	0.0152092
TC	H842-19	1	L330	677	5	F	3.98	1980.82	65.2723	34.9605	50.7574	0.0244541
TC	H842-19	1	L330	677	6	F	3.98	2119.56	62.0599	44.7338	52.1613	0.0261669
TC	H842-19	1	L330	677	7	F	3.98	394.537	30.2194	13.5031	23.0227	0.00487073
TC	H842-19	1	L330	677	8	F	3.98	1377.35	48.725	37.5507	41.6025	0.017004
TC	H842-19	1	L330	677	9	F	3.98	1664.54	56.9611	39.124	46.0818	0.0205495
TC	H842-19	1	L330	677	10	F	3.98	1401.07	49.5472	34.6613	42.7638	0.0172968
TC	H842-19	2	L330	677	1	F	3.98	241.352	23.323	11.5826	17.5628	0.00297959
TC	H842-19	2	L330	677	2	F	3.98	1246.18	65.1129	23.2943	42.578	0.0153847
TC	H842-19	2	L330	677	3	F	3.98	2352.21	64.6505	44.6278	54.926	0.0290391
TC	H842-19	2	L330	677	4	F	3.98	841.68	39.7768	26.0095	32.5494	0.0103909
TC	H842-19	2	L330	677	5	F	3.98	3189.49	71.3085	55.3721	63.52	0.0393756
TC	H842-19	2	L330	677	6	F	3.98	380.864	32.9837	14.7943	22.415	0.00470193
TC	H842-19	2	L330	677	7	F	3.98	1312.85	45.532	35.9511	40.6279	0.0162077
TC	H842-19	2	L330	677	8	F	3.98	765.873	45.188	23.3225	31.1481	0.00945504
TC	H842-19	2	L330	677	9	F	3.98	1328.89	53.5742	30.0348	41.6634	0.0164057
TC	H842-19	2	L330	677	10	F	3.98	1689.72	68.2672	34.7336	47.0899	0.0208603
TC	H842-19	3	L330	677	1	F	3.98	874.434	51.4749	22.8704	37.5554	0.0107953
TC	H842-19	3	L330	677	2	F	3.98	1226.92	47.543	32.5183	39.0161	0.0151469
TC	H842-19	3	L330	677	3	F	3.98	549.473	34.5657	20.2392	26.7857	0.00678348
TC	H842-19	3	L330	677	4	F	3.98	816.266	43.4893	22.6116	32.0428	0.0100771
TC	H842-19	3	L330	677	5	F	3.98	1305.74	50.6553	31.9729	42.9684	0.01612
TC	H842-19	3	L330	677	6	F	3.98	693.027	41.1003	19.9664	29.412	0.00855572
TC	H842-19	3	L330	677	7	F	3.98	672.762	34.9896	24.256	29.2567	0.00830554
TC	H842-19	3	L330	677	8	F	3.98	881.49	46.3819	26.1832	32.8876	0.0108824
TC	H842-19	3	L330	677	9	F	3.98	764.251	38.7803	22.6441	31.8808	0.00943501
TC	H842-19	3	L330	677	10	F	3.98	495.914	39.9731	16.2262	26.1248	0.00612227
TC	H843-19	1	L332	677	1	M	3.955	1330.51	62.0359	26.4035	44.6388	0.0164258
TC	H843-19	1	L332	677	2	M	3.955	595.591	41.4005	22.1538	27.653	0.00735282
TC	H843-19	1	L332	677	3	M	3.955	2033.53	57.6633	43.9481	50.3294	0.0251048
TC	H843-19	1	L332	677	4	M	3.955	1105.85	44.4381	29.3308	36.9886	0.0136522
TC	H843-19	1	L332	677	5	M	3.955	956.061	46.0029	24.0529	34.8082	0.011803
TC	H843-19	1	L332	677	6	M	3.955	1689.13	63.6329	39.9847	47.4747	0.020853
TC	H843-19	1	L332	677	7	M	3.955	1006.45	41.196	30.5718	35.2868	0.0124251
TC	H843-19	1	L332	677	8	M	3.955	956.782	46.0683	25.8596	34.5191	0.0118119
TC	H843-19	1	L332	677	9	M	3.955	1338.42	52.7878	34.2081	41.3966	0.0165234
TC	H843-19	1	L332	677	10	M	3.955	1484.37	60.4491	34.3152	46.8451	0.0183252
TC	H843-19	2	L332	677	1	M	3.955	1870.77	60.3068	41.3187	49.2834	0.0230954
TC	H843-19	2	L332	677	2	M	3.955	2812.07	71.7064	54.7278	59.2482	0.0347163
TC	H843-19	2	L332	677	3	M	3.955	2245.89	59.7334	47.1492	53.3424	0.0277265
TC	H843-19	2	L332	677	4	M	3.955	305.675	26.164	15.528	19.2253	0.00377368
TC	H843-19	2	L332	677	5	M	3.955	525.32	53.2485	10.7525	26.2707	0.0064853
TC	H843-19	2	L332	677	6	M	3.955	1153.74	50.1688	27.7539	37.3224	0.0142434
TC	H843-19	2	L332	677	7	M	3.955	1357.06	47.1416	33.2089	41.7005	0.0167535
TC	H843-19	2	L332	677	8	M	3.955	1100.88	65.3812	23.2373	41.4581	0.0135908
TC	H843-19	2	L332	677	9	M	3.955	628.318	44.6413	21.1062	27.8258	0.00775686
TC	H843-19	2	L332	677	10	M	3.955	683.577	53.8104	15.252	32.7336	0.00843906
TC	H843-19	3	L332	677	1	M	3.955	1393.34	50.8255	34.7236	42.5532	0.0172014
TC	H843-19	3	L332	677	2	M	3.955	1130.88	59.9454	22.7914	43.7927	0.0139612
TC	H843-19	3	L332	677	3	M	3.955	530.289	29.8977	22.5501	25.8312	0.00654665
TC	H843-19	3	L332	677	4	M	3.955	2707.48	75.3834	45.0478	59.681	0.033425
TC	H843-19	3	L332	677	5	M	3.955	820.901	45.6712	20.2932	33.0153	0.0101344
TC	H843-19	3	L332	677	6	M	3.955	1507.75	58.955	34.5004	45.1743	0.0186138
TC	H843-19	3	L332	677	7	M	3.955	395.078	33.8723	15.4216	23.3844	0.0048774
TC	H843-19	3	L332	677	8	M	3.955	733.635	38.3127	22.8225	30.4436	0.00905704
TC	H843-19	3	L332	677	9	M	3.955	765.333	37.3309	25.1196	30.9829	0.00944836
TC	H843-19	3	L332	677	10	M	3.955	1669.12	47.8838	43.494	45.935	0.020606
TC	H845-19	1	L339	677	1	M	3.705	457.752	32.0938	18.0331	24.9048	0.00565115
TC	H845-19	1	L339	677	2	M	3.705	644.979	31.7307	25.7033	28.3457	0.00796254
TC	H845-19	1	L339	677	3	M	3.705	256.004	25.8716	12.6403	17.884	0.00316047
TC	H845-19	1	L339	677	4	M	3.705	712.391	46.9116	16.0475	29.9144	0.00879478
TC	H845-19	1	L339	677	5	M	3.705	387.584	37.3478	15	23.8382	0.0047849
TC	H845-19	1	L339	677	6	M	3.705	368.401	27.7497	16.8643	22.0854	0.00454807
TC	H845-19	1	L339	677	7	M	3.705	476.936	30.5988	19.1602	24.6895	0.00588798
TC	H845-19	1	L339	677	8	M	3.705	343.244	27.2558	13.3342	21.598	0.00423749
TC	H845-19	1	L339	677	9	M	3.705	474.026	34.9572	19.1017	24.8092	0.00585206
TC	H845-19	1	L339	677	10	M	3.705	499.699	27.8257	22.4178	25.0205	0.006169
TC	H845-19	2	L339	677	1	M	3.705	784.104	37.6975	23.6731	31.4332	0.00968011
TC	H845-19	2	L339	677	2	M	3.705	595.307	50.8425	8.77302	30.4929	0.00734933
TC	H845-19	2	L339	677	3	M	3.705	1995.19	63.9886	39.822	51.4591	0.0246315
TC	H845-19	2	L339	677	4	M	3.705	506.986	40.163	17.2231	25.7874	0.00625896
TC	H845-19	2	L339	677	5	M	3.705	586.218	35.8833	18.4544	27.1496	0.00723711
TC	H845-19	2	L339	677	6	M	3.705	634.009	32.8095	22.4316	28.4736	0.00782712
TC	H845-19	2	L339	677	7	M	3.705	498.488	30.1102	21.3234	25.4769	0.00615406
TC	H845-19	2	L339	677	8	M	3.705	3028.16	76.2275	47.3171	62.7685	0.037384
TC	H845-19	2	L339	677	9	M	3.705	453.555	28.1445	20.7003	23.9697	0.00559933
TC	H845-19	2	L339	677	10	M	3.705	570.021	30.5748	21.4258	27.0147	0.00703716
TC	H845-19	3	L339	677	1	M	3.705	622.628	31.5472	25.334	27.9048	0.00768661
TC	H845-19	3	L339	677	2	M	3.705	696.272	36.7662	19.8487	29.6575	0.00859578
TC	H845-19	3	L339	677	3	M	3.705	949.392	45.0418	26.4649	34.3357	0.0117207
TC	H845-19	3	L339	677	4	M	3.705	675.724	40.508	16.5094	30.2351	0.0083421
TC	H845-19	3	L339	677	5	M	3.705	451.392	28.6931	19.3095	23.6919	0.00557263
TC	H845-19	3	L339	677	6	M	3.705	501.141	28.909	20.628	25.2955	0.0061868
TC	H845-19	3	L339	677	7	M	3.705	510.591	33.3185	20.1276	25.8364	0.00630346
TC	H845-19	3	L339	677	8	M	3.705	679.38	35.0759	22.8405	29.2089	0.00838724
TC	H845-19	3	L339	677	9	M	3.705	518.29	35.7356	18.1612	26.8151	0.00639851
TC	H845-19	3	L339	677	10	M	3.705	773.985	38.3083	22.3672	31.5694	0.00955518
TC	H762-19	1	L114	714	1	M	.	802.361	37.4057	26.0555	31.0309	0.00990549
TC	H762-19	1	L114	714	2	M	.	1405.99	54.4199	33.7065	44.3754	0.0173575
TC	H762-19	1	L114	714	3	M	.	2147.29	57.0618	46.2557	52.2902	0.0265093
TC	H762-19	1	L114	714	4	M	.	1066.17	38.9697	33.5161	36.5907	0.0131623
TC	H762-19	1	L114	714	5	M	.	2323.94	68.1243	39.7855	53.9638	0.02869
TC	H762-19	1	L114	714	6	M	.	1105.77	41.5808	32.3141	37.2445	0.0136512
TC	H762-19	1	L114	714	7	M	.	4213.6	113.8	43.905	71.2259	0.0520188
TC	H762-19	1	L114	714	8	M	.	1273.86	50.4806	32.4802	39.6145	0.0157264
TC	H762-19	1	L114	714	9	M	.	1163.71	44.1101	33.7493	38.1893	0.0143665
TC	H762-19	1	L114	714	10	M	.	1731.67	58.3167	36.4133	48.0971	0.0213782
TC	H762-19	2	L114	714	1	M	.	1502.34	48.1479	40.5487	43.5028	0.018547
TC	H762-19	2	L114	714	2	M	.	2766.93	74.7198	40.823	58.8544	0.034159
TC	H762-19	2	L114	714	3	M	.	928.56	40.1735	28.2427	33.678	0.0114635
TC	H762-19	2	L114	714	4	M	.	1179.18	49.9076	28.8078	37.9891	0.0145575
TC	H762-19	2	L114	714	5	M	.	2192.92	63.1079	47.4302	52.6267	0.0270726
TC	H762-19	2	L114	714	6	M	.	1966.02	57.7263	44.6621	49.998	0.0242713
TC	H762-19	2	L114	714	7	M	.	971.459	41.9569	29.39	34.7051	0.0119931
TC	H762-19	2	L114	714	8	M	.	857.954	42.9588	24.1619	32.6238	0.0105918
TC	H762-19	2	L114	714	9	M	.	724.803	36.9399	25.8686	30.0159	0.008948
TC	H762-19	2	L114	714	10	M	.	983.767	37.5815	30.5723	35.1837	0.012145
TC	H762-19	3	L114	714	1	M	.	1861.47	65.8121	39.8737	49.1768	0.0229807
TC	H762-19	3	L114	714	2	M	.	908.449	50.7239	22.2928	32.9202	0.0112152
TC	H762-19	3	L114	714	3	M	.	885.069	42.0736	23.3919	32.7214	0.0109266
TC	H762-19	3	L114	714	4	M	.	945.272	40.9443	22.6281	34.2108	0.0116698
TC	H762-19	3	L114	714	5	M	.	1463.59	53.9747	32.5099	44.0685	0.0180686
TC	H762-19	3	L114	714	6	M	.	1308.88	51.4489	34.734	40.9889	0.0161587
TC	H762-19	3	L114	714	7	M	.	556.631	32.9349	21.0432	26.6878	0.00687185
TC	H762-19	3	L114	714	8	M	.	1677.72	62.3152	34.8772	48.2301	0.0207122
TC	H762-19	3	L114	714	9	M	.	1005.91	41.2123	30.8101	35.4255	0.0124184
TC	H762-19	3	L114	714	10	M	.	1001.71	41.9725	29.1878	35.4146	0.0123666
TC	H763-19	1	L115	714	1	F	.	255.051	21.4438	14.037	17.3182	0.00314871
TC	H763-19	1	L115	714	2	F	.	357.02	28.9882	14.869	22.1234	0.00440756
TC	H763-19	1	L115	714	3	F	.	376.126	29.9438	14.3392	22.627	0.00464344
TC	H763-19	1	L115	714	4	F	.	938.705	46.2683	26.667	34.2687	0.0115887
TC	H763-19	1	L115	714	5	F	.	247.661	24.509	9.90357	17.6632	0.00305747
TC	H763-19	1	L115	714	6	F	.	162.146	17.0163	11.9405	14.1885	0.00200176
TC	H763-19	1	L115	714	7	F	.	184.291	19.0983	12.5175	15.1015	0.00227514
TC	H763-19	1	L115	714	8	F	.	260.123	26.3406	12.681	18.0387	0.00321133
TC	H763-19	1	L115	714	9	F	.	112.99	17.4917	8.22306	12.4412	0.0013949
TC	H763-19	1	L115	714	10	F	.	128.44	17.5233	9.34713	13.3193	0.00158564
TC	H763-19	2	L115	714	1	F	.	276.269	23.7171	14.9234	18.477	0.00341065
TC	H763-19	2	L115	714	2	F	.	330.806	23.8109	16.5996	20.2579	0.00408395
TC	H763-19	2	L115	714	3	F	.	323.159	30.2854	14.5893	21.336	0.00398953
TC	H763-19	2	L115	714	4	F	.	376.409	34.734	15.5785	22.448	0.00464693
TC	H763-19	2	L115	714	5	F	.	142.782	20.628	7.82514	13.8671	0.0017627
TC	H763-19	2	L115	714	6	F	.	687.285	37.6739	20.9991	29.6966	0.00848484
TC	H763-19	2	L115	714	7	F	.	674.745	48.8203	16.0186	30.1546	0.00833002
TC	H763-19	2	L115	714	8	F	.	705.748	34.6256	25.1401	30.0068	0.00871276
TC	H763-19	2	L115	714	9	F	.	644.412	34.3085	21.7775	28.3029	0.00795555
TC	H763-19	2	L115	714	10	F	.	503.767	33.5034	17.8761	25.8096	0.00621922
TC	H763-19	3	L115	714	1	F	.	759.59	35.4632	28.5636	30.8333	0.00937747
TC	H763-19	3	L115	714	2	F	.	741.849	38.8662	24.2327	30.4041	0.00915845
TC	H763-19	3	L115	714	3	F	.	266.252	19.9548	16.7171	18.2222	0.00328699
TC	H763-19	3	L115	714	4	F	.	494.111	37.3668	15.3462	25.4672	0.00610001
TC	H763-19	3	L115	714	5	F	.	679.869	49.5971	18.7822	30.0591	0.00839328
TC	H763-19	3	L115	714	6	F	.	625.177	31.9986	23.1874	27.8021	0.00771808
TC	H763-19	3	L115	714	7	F	.	1090.29	59.6843	24.6148	36.5058	0.0134602
TC	H763-19	3	L115	714	8	F	.	374.478	32.3957	14.0992	21.7145	0.00462309
TC	H763-19	3	L115	714	9	F	.	742.184	47.1528	11.8626	29.8902	0.00916258
TC	H763-19	3	L115	714	10	F	.	469.7	31.3322	19.4192	24.696	0.00579865
TC	H764-19	1	L116	714	1	M	.	1325.41	66.8642	24.8615	45.968	0.0163628
TC	H764-19	1	L116	714	2	M	.	2390.19	66.6966	50.2764	55.1385	0.029508
TC	H764-19	1	L116	714	3	M	.	1394.71	50.3979	37.5002	42.3558	0.0172183
TC	H764-19	1	L116	714	4	M	.	521.74	34.7381	18.7808	26.0844	0.00644111
TC	H764-19	1	L116	714	5	M	.	1190.92	48.3456	26.9895	38.9421	0.0147025
TC	H764-19	1	L116	714	6	M	.	1027.9	58.929	20.1225	39.3839	0.0126899
TC	H764-19	1	L116	714	7	M	.	1020.92	52.6139	25.2811	35.027	0.0126038
TC	H764-19	1	L116	714	8	M	.	837.174	50.4717	17.5966	32.8448	0.0103353
TC	H764-19	1	L116	714	9	M	.	1312.26	60.599	28.3537	44.3587	0.0162004
TC	H764-19	1	L116	714	10	M	.	1933.67	59.6234	35.1595	49.2526	0.023872
TC	H764-19	2	L116	714	1	M	.	2560.52	86.839	32.0408	57.4761	0.0316108
TC	H764-19	2	L116	714	2	M	.	788.095	63.5794	17.1069	38.2161	0.00972938
TC	H764-19	2	L116	714	3	M	.	3640.65	86.2092	53.1846	67.1679	0.0449454
TC	H764-19	2	L116	714	4	M	.	1916.55	80.9787	23.2832	53.3389	0.0236606
TC	H764-19	2	L116	714	5	M	.	1043.33	51.7125	20.2373	35.6562	0.0128803
TC	H764-19	2	L116	714	6	M	.	413.437	37.1203	12.7286	23.7383	0.00510406
TC	H764-19	2	L116	714	7	M	.	900.441	56.7947	18.9025	41.3567	0.0111163
TC	H764-19	2	L116	714	8	M	.	621.366	46.4383	16.4187	30.1753	0.00767103
TC	H764-19	2	L116	714	9	M	.	576.407	39.9566	16.6917	26.7585	0.007116
TC	H764-19	2	L116	714	10	M	.	878.863	45.0958	25.9352	32.8666	0.01085
TC	H764-19	3	L116	714	1	M	.	733.892	58.4385	14.2825	31.8547	0.00906022
TC	H764-19	3	L116	714	2	M	.	730.493	48.9491	20.4172	30.2675	0.00901826
TC	H764-19	3	L116	714	3	M	.	1153.54	61.9023	24.391	42.7768	0.0142409
TC	H764-19	3	L116	714	4	M	.	667.844	35.4745	23.1145	29.0954	0.00824483
TC	H764-19	3	L116	714	5	M	.	653.785	46.1077	17.2231	29.3164	0.00807126
TC	H764-19	3	L116	714	6	M	.	795.434	34.5724	29.921	31.5075	0.00981998
TC	H764-19	3	L116	714	7	M	.	1111.05	52.7683	29.2825	39.1272	0.0137164
TC	H764-19	3	L116	714	8	M	.	3735.1	78.2226	56.6706	68.0721	0.0461114
TC	H764-19	3	L116	714	9	M	.	460.714	30.8151	17.3096	24.5953	0.00568771
TC	H764-19	3	L116	714	10	M	.	682.856	36.9465	20.4556	29.4986	0.00843016
TC	H765-19	1	L118	714	1	F	.	1353.97	49.3167	32.7487	41.5351	0.0167154
TC	H765-19	1	L118	714	2	F	.	638.412	37.5784	23.255	28.2261	0.00788148
TC	H765-19	1	L118	714	3	F	.	1094.95	53.3606	12.7266	33.9625	0.0135177
TC	H765-19	1	L118	714	4	F	.	1328.38	46.5769	34.506	41.0916	0.0163994
TC	H765-19	1	L118	714	5	F	.	391.421	34.1554	13.3487	23.3246	0.00483226
TC	H765-19	1	L118	714	6	F	.	1318.05	55.4402	31.5386	42.0685	0.0162719
TC	H765-19	1	L118	714	7	F	.	758.071	43.2786	21.6749	31.3362	0.00935872
TC	H765-19	1	L118	714	8	F	.	163.923	16.4312	12.1415	14.4226	0.00202369
TC	H765-19	1	L118	714	9	F	.	642.455	37.909	21.0994	28.93	0.00793139
TC	H765-19	1	L118	714	10	F	.	242.511	26.3479	13.0068	19.6048	0.0029939
TC	H765-19	2	L118	714	1	F	.	598.294	32.797	24.2305	27.4292	0.0073862
TC	H765-19	2	L118	714	2	F	.	753.951	49.5937	19.2326	30.7858	0.00930786
TC	H765-19	2	L118	714	3	F	.	2116.32	72.5113	36.9231	53.4171	0.0261269
TC	H765-19	2	L118	714	4	F	.	2981.3	71.0681	55.6904	61.2469	0.0368055
TC	H765-19	2	L118	714	5	F	.	1291.63	47.3615	37.8733	40.2899	0.0159458
TC	H765-19	2	L118	714	6	F	.	1310.07	56.8357	33.6736	40.7325	0.0161734
TC	H765-19	2	L118	714	7	F	.	1792.54	70.4517	27.8197	50.055	0.0221297
TC	H765-19	2	L118	714	8	F	.	3251.16	76.8195	50.1903	64.3399	0.040137
TC	H765-19	2	L118	714	9	F	.	1490.96	49.8389	33.5392	43.7728	0.0184065
TC	H765-19	2	L118	714	10	F	.	2155.33	63.7055	42.2714	52.5369	0.0266085
TC	H765-19	3	L118	714	1	F	.	1561.13	51.3206	35.2213	44.1876	0.0192728
TC	H765-19	3	L118	714	2	F	.	834.702	45.6035	22.5398	32.082	0.0103048
TC	H765-19	3	L118	714	3	F	.	1493.12	50.9063	36.9245	43.3821	0.0184333
TC	H765-19	3	L118	714	4	F	.	923.024	41.4431	27.1128	33.876	0.0113951
TC	H765-19	3	L118	714	5	F	.	964.893	46.2218	22.698	34.9202	0.011912
TC	H765-19	3	L118	714	6	F	.	744.115	40.1889	21.9019	31.1501	0.00918642
TC	H765-19	3	L118	714	7	F	.	1626.97	61.9854	31.8894	47.3588	0.0200857
TC	H765-19	3	L118	714	8	F	.	880.022	38.4696	28.6859	33.2458	0.0108643
TC	H765-19	3	L118	714	9	F	.	869.773	39.5896	27.6311	32.7491	0.0107377
TC	H765-19	3	L118	714	10	F	.	1148.39	46.3886	26.4381	37.8568	0.0141773
TC	H831-19	1	L316	716	1	M	.	1835.67	54.4589	39.1829	48.3719	0.0226622
TC	H831-19	1	L316	716	2	M	.	1734.81	58.2803	40.5195	47.5033	0.021417
TC	H831-19	1	L316	716	3	M	.	1342.33	49.9218	30.0558	41.4786	0.0165717
TC	H831-19	1	L316	716	4	M	.	921.093	44.8815	25.4638	33.6709	0.0113713
TC	H831-19	1	L316	716	5	M	.	807.588	47.1528	20.3135	32.0575	0.00997002
TC	H831-19	1	L316	716	6	M	.	719.987	37.8597	25.0996	29.9227	0.00888856
TC	H831-19	1	L316	716	7	M	.	511.209	32.0103	21.9723	25.3222	0.00631109
TC	H831-19	1	L316	716	8	M	.	1401.76	49.6446	39.6315	41.9682	0.0173054
TC	H831-19	1	L316	716	9	M	.	1315.91	46.18	35.8255	40.5399	0.0162455
TC	H831-19	1	L316	716	10	M	.	834.934	36.571	28.9931	32.3719	0.0103076
TC	H831-19	2	L316	716	1	M	.	973.957	52.2137	26.1739	34.3893	0.0120239
TC	H831-19	2	L316	716	2	M	.	1109.09	58.4385	22.9872	41.2796	0.0136922
TC	H831-19	2	L316	716	3	M	.	1616.15	60.051	32.3225	47.1877	0.0199521
TC	H831-19	2	L316	716	4	M	.	471.297	42.6846	12.6525	25.7561	0.00581836
TC	H831-19	2	L316	716	5	M	.	1757.19	59.4944	39.4844	48.0883	0.0216932
TC	H831-19	2	L316	716	6	M	.	1717.35	61.0758	35.3042	47.8864	0.0212015
TC	H831-19	2	L316	716	7	M	.	1697.88	57.2744	35.8564	46.1579	0.0209611
TC	H831-19	2	L316	716	8	M	.	400.073	44.2523	12.2145	25.4361	0.00493907
TC	H831-19	2	L316	716	9	M	.	1145.96	52.7654	31.8845	37.5703	0.0141474
TC	H831-19	2	L316	716	10	M	.	827.312	49.9579	23.307	36.3048	0.0102135
TC	H831-19	3	L316	716	1	M	.	2296.62	70.2721	45.6184	54.3652	0.0283527
TC	H831-19	3	L316	716	2	M	.	837.947	38.5816	27.7427	32.1281	0.0103448
TC	H831-19	3	L316	716	3	M	.	564.794	39.8282	17.9214	27.0799	0.00697263
TC	H831-19	3	L316	716	4	M	.	816.781	51.817	20.9942	31.2775	0.0100835
TC	H831-19	3	L316	716	5	M	.	1293.02	52.642	32.9614	39.8984	0.0159629
TC	H831-19	3	L316	716	6	M	.	733.583	39.4779	22.6935	29.6391	0.0090564
TC	H831-19	3	L316	716	7	M	.	711.928	40.8338	20.4556	30.2333	0.00878906
TC	H831-19	3	L316	716	8	M	.	314.224	26.6974	12.357	21.0512	0.00387922
TC	H831-19	3	L316	716	9	M	.	3202.7	90.0657	46.2775	63.6081	0.0395387
TC	H831-19	3	L316	716	10	M	.	574.476	34.0648	18.088	27.0771	0.00709215
TC	H832-19	1	L318	716	1	F	.	1487.66	74.9058	28.5632	50.2189	0.0183659
TC	H832-19	1	L318	716	2	F	.	404.348	34.0591	14.7359	23.3403	0.00499184
TC	H832-19	1	L318	716	3	F	.	504.256	37.1647	16.6221	24.205	0.00622526
TC	H832-19	1	L318	716	4	F	.	792.705	37.208	27.2893	31.4466	0.00978628
TC	H832-19	1	L318	716	5	F	.	213.903	28.9344	8.90123	16.1331	0.00264072
TC	H832-19	1	L318	716	6	F	.	1701.08	51.4987	40.0313	46.3827	0.0210005
TC	H832-19	1	L318	716	7	F	.	369.585	26.1778	18.8943	22.0258	0.00456269
TC	H832-19	1	L318	716	8	F	.	533.766	40.0554	16.1825	25.5998	0.00658957
TC	H832-19	1	L318	716	9	F	.	166.961	22.4126	7.967	14.566	0.0020612
TC	H832-19	1	L318	716	10	F	.	227.756	43.2643	7.34827	20.558	0.00281174
TC	H832-19	2	L318	716	1	F	.	643.717	49.9476	17.085	28.9139	0.00794696
TC	H832-19	2	L318	716	2	F	.	410.09	41.7585	15.3126	23.7355	0.00506273
TC	H832-19	2	L318	716	3	F	.	851.62	41.7819	25.4395	32.4942	0.0105136
TC	H832-19	2	L318	716	4	F	.	1440.9	58.4737	30.775	45.3398	0.0177886
TC	H832-19	2	L318	716	5	F	.	819.613	46.6551	19.4543	32.0615	0.0101185
TC	H832-19	2	L318	716	6	F	.	631.305	47.2267	18.5199	29.0843	0.00779374
TC	H832-19	2	L318	716	7	F	.	1419.86	73.8695	23.6546	45.9109	0.0175288
TC	H832-19	2	L318	716	8	F	.	941.512	42.4532	26.5257	34.3539	0.0116234
TC	H832-19	2	L318	716	9	F	.	1267.12	75.0583	20.4808	49.6445	0.0156431
TC	H832-19	2	L318	716	10	F	.	716.666	32.8347	27.7715	30.1116	0.00884755
TC	H832-19	3	L318	716	1	F	.	2101.12	81.0904	27.505	52.1157	0.0259393
TC	H832-19	3	L318	716	2	F	.	2246.04	74.9636	35.6634	52.6759	0.0277284
TC	H832-19	3	L318	716	3	F	.	839.286	34.2533	30.9539	32.5246	0.0103614
TC	H832-19	3	L318	716	4	F	.	360.728	30.9581	14.5707	23.3164	0.00445334
TC	H832-19	3	L318	716	5	F	.	1203.13	47.3095	30.9768	38.4644	0.0148532
TC	H832-19	3	L318	716	6	F	.	382.177	32.3034	14.7289	21.9894	0.00471814
TC	H832-19	3	L318	716	7	F	.	821.828	50.5003	23.323	33.8727	0.0101458
TC	H832-19	3	L318	716	8	F	.	294.525	29.3177	12.3726	20.2481	0.00363604
TC	H832-19	3	L318	716	9	F	.	607.59	44.3775	19.9548	28.0319	0.00750096
TC	H832-19	3	L318	716	10	F	.	1379.67	54.3794	33.0706	43.0743	0.0170326
TC	H833-19	1	L319	716	1	F	.	870.778	56.0306	15.2882	37.8624	0.0107501
TC	H833-19	1	L319	716	2	F	.	3930.33	86.0357	52.1172	69.8107	0.0485217
TC	H833-19	1	L319	716	3	F	.	2096.39	64.9258	35.2491	50.8886	0.0258808
TC	H833-19	1	L319	716	4	F	.	1118.7	49.1252	25.2724	37.9111	0.0138108
TC	H833-19	1	L319	716	5	F	.	2712.73	90.9737	31.5582	59.6346	0.0334899
TC	H833-19	1	L319	716	6	F	.	3512.26	85.1054	54.1174	66.799	0.0433604
TC	H833-19	1	L319	716	7	F	.	2432.39	82.4508	38.0361	56.0959	0.030029
TC	H833-19	1	L319	716	8	F	.	1053.7	42.882	33.7687	36.1285	0.0130084
TC	H833-19	1	L319	716	9	F	.	4937.22	99.5212	61.2987	77.692	0.0609522
TC	H833-19	1	L319	716	10	F	.	2181.51	74.7379	37.1623	52.9957	0.0269318
TC	H833-19	2	L319	716	1	F	.	2165.83	69.1343	41.0824	52.1547	0.0267382
TC	H833-19	2	L319	716	2	F	.	1318.36	58.4352	25.2398	41.9659	0.0162757
TC	H833-19	2	L319	716	3	F	.	3183.41	83.4005	45.9329	62.7757	0.0393006
TC	H833-19	2	L319	716	4	F	.	1025.58	49.4981	26.7384	35.333	0.0126613
TC	H833-19	2	L319	716	5	F	.	2190.91	72.8867	39.0677	54.5409	0.0270478
TC	H833-19	2	L319	716	6	F	.	1838.53	70.5461	29.0321	52.8814	0.0226974
TC	H833-19	2	L319	716	7	F	.	2481.47	78.7101	38.125	58.3855	0.0306349
TC	H833-19	2	L319	716	8	F	.	363.045	35.3851	13.0325	22.4395	0.00448195
TC	H833-19	2	L319	716	9	F	.	1171.41	58.2233	28.0267	42.6341	0.0144615
TC	H833-19	2	L319	716	10	F	.	417.094	33.6465	15.4666	24.8245	0.0051492
TC	H833-19	3	L319	716	1	F	.	4901.89	96.6893	67.4567	78.3939	0.060516
TC	H833-19	3	L319	716	2	F	.	2787.95	69.8318	45.8622	59.4298	0.0344184
TC	H833-19	3	L319	716	3	F	.	1090.6	49.7541	30.4507	38.0632	0.013464
TC	H833-19	3	L319	716	4	F	.	1022.91	54.3967	24.1747	35.526	0.0126282
TC	H833-19	3	L319	716	5	F	.	2707.84	71.2765	48.3648	58.8836	0.0334295
TC	H833-19	3	L319	716	6	F	.	930.131	43.3499	25.0457	33.3988	0.0114829
TC	H833-19	3	L319	716	7	F	.	409.291	33.6001	14.7708	23.1492	0.00505288
TC	H833-19	3	L319	716	8	F	.	4323.25	88.7013	57.2265	72.8663	0.0533724
TC	H833-19	3	L319	716	9	F	.	2937.01	75.4069	47.7893	60.7341	0.0362587
TC	H833-19	3	L319	716	10	F	.	625.46	32.9786	21.9653	28.3411	0.00772158
TC	H834-19	1	L320	716	1	M	.	1870.36	57.6513	43.9367	49.2756	0.0230904
TC	H834-19	1	L320	716	2	M	.	560.468	36.7694	18.0588	27.5687	0.00691922
TC	H834-19	1	L320	716	3	M	.	782.276	49.5264	19.1837	32.0768	0.00965754
TC	H834-19	1	L320	716	4	M	.	1385.67	61.9536	27.1886	43.1376	0.0171067
TC	H834-19	1	L320	716	5	M	.	1513.1	46.614	40.0107	43.5577	0.0186799
TC	H834-19	1	L320	716	6	M	.	1025.33	49.5636	26.0857	35.2682	0.0126581
TC	H834-19	1	L320	716	7	M	.	581.299	43.2399	15.4316	28.2351	0.00717639
TC	H834-19	1	L320	716	8	M	.	1306.82	46.3508	35.7853	40.4633	0.0161333
TC	H834-19	1	L320	716	9	M	.	771.435	38.4834	23.5892	31.4384	0.0095237
TC	H834-19	1	L320	716	10	M	.	1016.8	43.3641	30.9102	35.4834	0.0125529
TC	H834-19	2	L320	716	1	M	.	2420.88	68.4638	48.0572	55.2857	0.0298869
TC	H834-19	2	L320	716	2	M	.	2243.67	77.5855	36.4434	54.9037	0.0276991
TC	H834-19	2	L320	716	3	M	.	566.39	35.8428	20.526	27.3182	0.00699233
TC	H834-19	2	L320	716	4	M	.	918.955	61.0568	21.6298	36.2782	0.0113449
TC	H834-19	2	L320	716	5	M	.	2020.06	77.1453	37.8461	50.3459	0.0249386
TC	H834-19	2	L320	716	6	M	.	1480.89	62.7888	28.6212	45.9446	0.0182822
TC	H834-19	2	L320	716	7	M	.	2570.26	82.4815	44.9437	56.9438	0.031731
TC	H834-19	2	L320	716	8	M	.	1077.65	53.8008	26.5722	39.5578	0.0133041
TC	H834-19	2	L320	716	9	M	.	1440.28	55.4179	31.8688	45.2976	0.0177809
TC	H834-19	2	L320	716	10	M	.	1715.55	70.5362	33.3529	48.4599	0.0211792
TC	H834-19	3	L320	716	1	M	.	1219.79	48.7474	31.3876	38.7232	0.0150588
TC	H834-19	3	L320	716	2	M	.	1338.16	51.3545	33.8224	41.6033	0.0165202
TC	H834-19	3	L320	716	3	M	.	1675.74	53.1873	39.8068	46.2893	0.0206877
TC	H834-19	3	L320	716	4	M	.	1685.11	69.2082	29.4251	50.9093	0.0208035
TC	H834-19	3	L320	716	5	M	.	2038.86	57.7122	44.6099	50.872	0.0251706
TC	H834-19	3	L320	716	6	M	.	548.546	37.5414	20.628	26.8261	0.00677204
TC	H834-19	3	L320	716	7	M	.	465.838	27.9876	21.4582	24.5497	0.00575097
TC	H834-19	3	L320	716	8	M	.	1563.78	73.6572	25.2933	47.7683	0.0193055
TC	H834-19	3	L320	716	9	M	.	851.362	44.7493	24.7453	32.5028	0.0105104
TC	H834-19	3	L320	716	10	M	.	593.479	59.5255	19.1629	38.8979	0.00732676
W3	H741-19	1	L12	531	1	F	3.95	3366.44	72.2496	56.9125	65.1494	0.0415602
W3	H741-19	1	L12	531	2	F	3.95	1358.91	51.0326	31.0681	42.3854	0.0167764
W3	H741-19	1	L12	531	3	F	3.95	2373.14	75.4878	41.8819	55.1432	0.0292975
W3	H741-19	1	L12	531	4	F	3.95	2086.73	63.4091	40.8848	51.3649	0.0257616
W3	H741-19	1	L12	531	5	F	3.95	1818.93	56.5837	39.9447	47.9737	0.0224555
W3	H741-19	1	L12	531	6	F	3.95	1162.47	46.559	31.7855	38.1123	0.0143512
W3	H741-19	1	L12	531	7	F	3.95	2343.3	71.7905	41.2123	55.7839	0.0289291
W3	H741-19	1	L12	531	8	F	3.95	2239.12	71.604	40.8006	54.4118	0.0276429
W3	H741-19	1	L12	531	9	F	3.95	1825.76	64.5728	35.6284	48.6612	0.0225398
W3	H741-19	1	L12	531	10	F	3.95	1712.02	56.6901	38.6809	47.7088	0.0211356
W3	H741-19	2	L12	531	1	F	3.95	2585.17	71.4528	50.0375	57.4299	0.031915
W3	H741-19	2	L12	531	2	F	3.95	1267.3	63.93	22.9311	43.5211	0.0156453
W3	H741-19	2	L12	531	3	F	3.95	1027.95	40.2542	30.6706	35.8619	0.0126905
W3	H741-19	2	L12	531	4	F	3.95	2429.66	70.6012	41.4878	56.0096	0.0299953
W3	H741-19	2	L12	531	5	F	3.95	2689.99	73.401	46.6717	58.0575	0.0332092
W3	H741-19	2	L12	531	6	F	3.95	4102.16	82.6543	63.6329	71.8161	0.050643
W3	H741-19	2	L12	531	7	F	3.95	1222.24	44.0666	33.0519	39.178	0.015089
W3	H741-19	2	L12	531	8	F	3.95	1902.03	59.1558	41.4801	49.2331	0.0234814
W3	H741-19	2	L12	531	9	F	3.95	1260.09	49.428	28.7344	42.0316	0.0155563
W3	H741-19	2	L12	531	10	F	3.95	1242.65	49.9277	31.2499	41.4496	0.0153411
W3	H741-19	3	L12	531	1	F	3.95	1745.47	54.9841	40.3309	46.7621	0.0215486
W3	H741-19	3	L12	531	2	F	3.95	3863.59	86.4799	59.7026	69.5046	0.0476977
W3	H741-19	3	L12	531	3	F	3.95	2008.32	64.0811	36.6122	52.0624	0.0247936
W3	H741-19	3	L12	531	4	F	3.95	2228.33	73.2414	41.0056	54.7361	0.0275097
W3	H741-19	3	L12	531	5	F	3.95	3453.63	70.9245	58.5369	65.9872	0.0426366
W3	H741-19	3	L12	531	6	F	3.95	1302.03	46.3317	36.0605	41.1329	0.0160742
W3	H741-19	3	L12	531	7	F	3.95	2556.53	63.6844	51.2918	56.3791	0.0315615
W3	H741-19	3	L12	531	8	F	3.95	2390.89	66.6928	47.7103	55.1779	0.0295165
W3	H741-19	3	L12	531	9	F	3.95	2062.99	55.4018	46.6242	51.1733	0.0254685
W3	H741-19	3	L12	531	10	F	3.95	2376.31	65.9137	42.4847	55.2376	0.0293366
W3	H742-19	1	L15	531	1	F	3.5	1479.76	49.2184	37.1071	43.664	0.0182683
W3	H742-19	1	L15	531	2	F	3.5	1057.08	45.1392	28.9219	36.0933	0.0130501
W3	H742-19	1	L15	531	3	F	3.5	1012.4	46.4394	29.2755	35.3943	0.0124985
W3	H742-19	1	L15	531	4	F	3.5	953.151	53.4661	21.0089	34.0474	0.0117671
W3	H742-19	1	L15	531	5	F	3.5	3084.48	82.6038	47.5267	62.2633	0.0380793
W3	H742-19	1	L15	531	6	F	3.5	1253.01	46.998	36.0394	40.1368	0.0154689
W3	H742-19	1	L15	531	7	F	3.5	1568.85	52.2505	37.8988	45.5225	0.0193682
W3	H742-19	1	L15	531	8	F	3.5	581.016	29.8529	22.3194	26.8993	0.0071729
W3	H742-19	1	L15	531	9	F	3.5	857.748	43.0055	24.3931	32.3999	0.0105893
W3	H742-19	1	L15	531	10	F	3.5	1354.25	59.8876	27.9526	43.5476	0.0167189
W3	H742-19	2	L15	531	1	F	3.5	1118.26	58.202	27.1607	40.4927	0.0138054
W3	H742-19	2	L15	531	2	F	3.5	2553.52	66.2037	43.5461	57.4816	0.0315243
W3	H742-19	2	L15	531	3	F	3.5	197.655	25.9471	8.55457	16.0906	0.00244013
W3	H742-19	2	L15	531	4	F	3.5	1017.53	45.6441	24.4216	35.1801	0.0125618
W3	H742-19	2	L15	531	5	F	3.5	370.564	30.0832	11.519	22.1133	0.00457477
W3	H742-19	2	L15	531	6	F	3.5	123.109	14.3113	10.9518	12.3921	0.00151983
W3	H742-19	2	L15	531	7	F	3.5	662.437	36.5619	25.2403	28.6224	0.00817807
W3	H742-19	2	L15	531	8	F	3.5	864.623	41.6217	29.2829	32.8584	0.0106742
W3	H742-19	2	L15	531	9	F	3.5	199.122	19.3973	12.3726	15.767	0.00245825
W3	H742-19	2	L15	531	10	F	3.5	505.724	32.1527	21.2938	25.4079	0.00624338
W3	H742-19	3	L15	531	1	F	3.5	1539.29	58.0461	33.2926	45.9447	0.0190032
W3	H742-19	3	L15	531	2	F	3.5	779.134	44.4633	21.3952	30.965	0.00961875
W3	H742-19	3	L15	531	3	F	3.5	1504.37	60.3734	28.1124	45.5545	0.0185722
W3	H742-19	3	L15	531	4	F	3.5	1541.3	52.8851	34.3152	44.5551	0.019028
W3	H742-19	3	L15	531	5	F	3.5	627.134	37.8458	19.9393	28.2424	0.00774224
W3	H742-19	3	L15	531	6	F	3.5	277.402	24.8024	14.0195	18.3629	0.00342464
W3	H742-19	3	L15	531	7	F	3.5	246.425	19.2668	15.2165	17.5367	0.00304222
W3	H742-19	3	L15	531	8	F	3.5	320.816	27.8197	14.6738	20.4508	0.0039606
W3	H742-19	3	L15	531	9	F	3.5	445.985	34.6642	17.6696	24.3105	0.00550587
W3	H742-19	3	L15	531	10	F	3.5	715.146	38.7458	20.8792	30.9161	0.00882879
W3	H743-19	1	L17	531	1	M	3.51	1892.76	58.634	38.4361	50.147	0.0233669
W3	H743-19	1	L17	531	2	M	3.51	792.009	43.0833	26.0422	31.2112	0.0097777
W3	H743-19	1	L17	531	3	M	3.51	754.235	38.4937	26.3723	30.6486	0.00931135
W3	H743-19	1	L17	531	4	M	3.51	2959.44	69.1496	57.2353	61.2495	0.0365356
W3	H743-19	1	L17	531	5	M	3.51	2633.73	69.4439	43.9867	57.7245	0.0325146
W3	H743-19	1	L17	531	6	M	3.51	916.664	40.6058	27.6008	33.7068	0.0113166
W3	H743-19	1	L17	531	7	M	3.51	1787.11	54.457	40.5452	48.2269	0.0220626
W3	H743-19	1	L17	531	8	M	3.51	1722.06	67.6715	34.5135	48.6593	0.0212596
W3	H743-19	1	L17	531	9	M	3.51	347.569	27.128	16.751	20.5727	0.00429089
W3	H743-19	1	L17	531	10	M	3.51	2976.49	75.1137	48.8635	60.7762	0.036746
W3	H743-19	2	L17	531	1	M	3.51	1552.66	59.5541	32.8687	46.3273	0.0191682
W3	H743-19	2	L17	531	2	M	3.51	4397.35	92.8862	68.2114	74.292	0.0542873
W3	H743-19	2	L17	531	3	M	3.51	2188.16	61.7016	45.5619	52.4223	0.0270138
W3	H743-19	2	L17	531	4	M	3.51	599.762	39.3066	21.2866	27.6592	0.00740432
W3	H743-19	2	L17	531	5	M	3.51	1344.86	45.3748	36.8732	41.5931	0.0166028
W3	H743-19	2	L17	531	6	M	3.51	2001.09	55.2895	46.3094	50.6379	0.0247043
W3	H743-19	2	L17	531	7	M	3.51	1826.63	59.3945	37.481	49.0944	0.0225506
W3	H743-19	2	L17	531	8	M	3.51	911.256	41.2013	25.4986	33.6494	0.0112499
W3	H743-19	2	L17	531	9	M	3.51	3546.66	76.8398	61.5257	66.7497	0.0437851
W3	H743-19	2	L17	531	10	M	3.51	1384.12	60.3504	29.2777	44.6963	0.0170876
W3	H743-19	3	L17	531	1	M	3.51	1607.5	72.0585	31.6332	46.1255	0.0198453
W3	H743-19	3	L17	531	2	M	3.51	3602.41	81.0308	58.7183	67.1619	0.0444733
W3	H743-19	3	L17	531	3	M	3.51	2380.59	67.7439	46.3769	55.3706	0.0293894
W3	H743-19	3	L17	531	4	M	3.51	1263.92	47.3802	32.731	40.0965	0.0156037
W3	H743-19	3	L17	531	5	M	3.51	2857.29	83.031	46.5399	60.2914	0.0352745
W3	H743-19	3	L17	531	6	M	3.51	3433.83	72.7872	54.7609	65.6559	0.0423921
W3	H743-19	3	L17	531	7	M	3.51	3298.07	76.3206	58.5531	64.5711	0.0407162
W3	H743-19	3	L17	531	8	M	3.51	2204.05	75.2776	36.7428	54.3247	0.0272099
W3	H743-19	3	L17	531	9	M	3.51	1397.57	68.8956	29.401	47.3811	0.0172535
W3	H743-19	3	L17	531	10	M	3.51	2573.06	70.6509	44.5625	57.6363	0.0317656
W3	H744-19	1	L20	531	1	M	4.03	2157.16	58.5705	47.7157	52.6407	0.026631
W3	H744-19	1	L20	531	2	M	4.03	563.893	31.8085	19.0064	26.3972	0.0069615
W3	H744-19	1	L20	531	3	M	4.03	503.844	32.6037	19.2567	25.6464	0.00622018
W3	H744-19	1	L20	531	4	M	4.03	635.013	36.4292	19.8753	28.915	0.00783952
W3	H744-19	1	L20	531	5	M	4.03	1215.9	49.7616	28.0749	38.6935	0.0150108
W3	H744-19	1	L20	531	6	M	4.03	476.086	31.1091	20.0738	25.3577	0.00587749
W3	H744-19	1	L20	531	7	M	4.03	1185.23	51.6898	30.5381	38.2474	0.0146322
W3	H744-19	1	L20	531	8	M	4.03	175.484	20.7158	10.9365	14.7833	0.00216643
W3	H744-19	1	L20	531	9	M	4.03	637.537	36.5499	21.0083	28.8091	0.00787067
W3	H744-19	1	L20	531	10	M	4.03	330.523	24.9793	16.5094	20.2313	0.00408045
W3	H744-19	2	L20	531	1	M	4.03	1853.49	59.3748	39.1267	48.7246	0.0228821
W3	H744-19	2	L20	531	2	M	4.03	1558.71	49.4918	36.8481	44.633	0.0192429
W3	H744-19	2	L20	531	3	M	4.03	649.253	33.2984	24.3281	28.953	0.00801531
W3	H744-19	2	L20	531	4	M	4.03	661.381	32.5942	25.1908	29.1144	0.00816504
W3	H744-19	2	L20	531	5	M	4.03	1891.34	62.4236	43.5171	49.6952	0.0233494
W3	H744-19	2	L20	531	6	M	4.03	492.772	39.4351	14.1539	26.6332	0.00608348
W3	H744-19	2	L20	531	7	M	4.03	3284.55	78.688	48.8013	63.9419	0.0405493
W3	H744-19	2	L20	531	8	M	4.03	2540.57	67.7901	47.4465	56.9483	0.0313644
W3	H744-19	2	L20	531	9	M	4.03	424.716	27.2671	20.6604	22.7627	0.0052433
W3	H744-19	2	L20	531	10	M	4.03	1326.55	55.5323	30.0858	45.2039	0.0163768
W3	H744-19	3	L20	531	1	M	4.03	721.919	38.8201	24.4232	29.9031	0.0089124
W3	H744-19	3	L20	531	2	M	4.03	869.67	40.438	24.6749	32.9739	0.0107365
W3	H744-19	3	L20	531	3	M	4.03	1707.46	51.5457	42.525	46.5545	0.0210794
W3	H744-19	3	L20	531	4	M	4.03	2582.15	72.0719	42.1112	57.0312	0.0318778
W3	H744-19	3	L20	531	5	M	4.03	694.058	33.6492	24.8729	29.4149	0.00856844
W3	H744-19	3	L20	531	6	M	4.03	1668.61	51.5302	42.1259	46.2685	0.0205997
W3	H744-19	3	L20	531	7	M	4.03	2157.44	97.1665	24.8138	59.2624	0.0266345
W3	H744-19	3	L20	531	8	M	4.03	1599.73	56.7614	33.5134	47.1094	0.0197493
W3	H744-19	3	L20	531	9	M	4.03	1403.67	53.7201	34.2322	43.302	0.0173289
W3	H744-19	3	L20	531	10	M	4.03	638.438	33.1546	25.621	28.3802	0.0078818
W3	H478-19	1	L140	647	1	M	.	1376.07	48.8291	33.5119	42.791	0.0169926
W3	H478-19	1	L140	647	2	M	.	311.646	24.7993	13.8329	19.612	0.00384839
W3	H478-19	1	L140	647	3	M	.	669.631	42.3822	17.4585	30.0998	0.00826899
W3	H478-19	1	L140	647	4	M	.	1105.49	45.5849	27.5394	36.8015	0.0136512
W3	H478-19	1	L140	647	5	M	.	652.074	46.7946	17.1685	29.1841	0.00805219
W3	H478-19	1	L140	647	6	M	.	645.792	36.916	20.9154	29.2483	0.00797462
W3	H478-19	1	L140	647	7	M	.	332.112	27.67	13.9302	21.5034	0.00410111
W3	H478-19	1	L140	647	8	M	.	681.678	43.2531	18.868	29.2131	0.00841776
W3	H478-19	1	L140	647	9	M	.	650.992	31.6182	25.4711	28.7103	0.00803883
W3	H478-19	1	L140	647	10	M	.	725.493	46.7564	16.866	31.7656	0.00895881
W3	H478-19	2	L140	647	1	M	.	3018.23	69.4425	51.368	61.6714	0.0372709
W3	H478-19	2	L140	647	2	M	.	905.18	49.4335	24.7135	32.8661	0.0111777
W3	H478-19	2	L140	647	3	M	.	835.7	37.8885	29.6479	32.3085	0.0103197
W3	H478-19	2	L140	647	4	M	.	491.256	41.8098	16.5198	25.2292	0.00606632
W3	H478-19	2	L140	647	5	M	.	906.57	42.0202	27.188	34.1005	0.0111949
W3	H478-19	2	L140	647	6	M	.	2248.64	64.2238	45.3	54.3366	0.0277675
W3	H478-19	2	L140	647	7	M	.	2015.71	68.4408	37.2464	51.7927	0.0248912
W3	H478-19	2	L140	647	8	M	.	974.841	45.6653	27.9103	35.2231	0.0120379
W3	H478-19	2	L140	647	9	M	.	1193.3	49.9134	26.7831	39.5209	0.0147355
W3	H478-19	2	L140	647	10	M	.	1299.72	44.0142	33.8558	40.4016	0.0160497
W3	H478-19	3	L140	647	1	M	.	1998.31	61.3664	43.6256	50.6936	0.0246763
W3	H478-19	3	L140	647	2	M	.	1293.05	51.2368	32.0946	41.7411	0.0159674
W3	H478-19	3	L140	647	3	M	.	628.673	34.154	21.8072	28.469	0.00776322
W3	H478-19	3	L140	647	4	M	.	929.997	53.1766	26.5048	33.849	0.0114841
W3	H478-19	3	L140	647	5	M	.	680.752	40.6868	19.8572	29.338	0.00840632
W3	H478-19	3	L140	647	6	M	.	935.171	51.276	20.5629	39.7931	0.011548
W3	H478-19	3	L140	647	7	M	.	748.765	37.9174	21.5052	30.5048	0.00924619
W3	H478-19	3	L140	647	8	M	.	783.003	37.434	26.3118	31.1056	0.00966898
W3	H478-19	3	L140	647	9	M	.	1254.62	47.7609	32.8446	39.4951	0.0154927
W3	H478-19	3	L140	647	10	M	.	1354.58	48.9152	36.7538	41.985	0.0167271
W3	H770-19	1	L141	647	1	F	.	2282.87	63.7521	49.1904	53.7397	0.028183
W3	H770-19	1	L141	647	2	F	.	212.667	20.6061	13.4381	16.1719	0.00262546
W3	H770-19	1	L141	647	3	F	.	804.318	37.8083	27.9167	31.6966	0.00992965
W3	H770-19	1	L141	647	4	F	.	757.942	39.1543	25.1401	31.1103	0.00935713
W3	H770-19	1	L141	647	5	F	.	1048.12	41.181	31.6918	36.1907	0.0129394
W3	H770-19	1	L141	647	6	F	.	1402.15	60.4612	28.8484	43.0268	0.0173101
W3	H770-19	1	L141	647	7	F	.	1454.81	61.4403	31.4655	45.2964	0.0179602
W3	H770-19	1	L141	647	8	F	.	706.289	40.7489	23.2079	30.3049	0.00871944
W3	H770-19	2	L141	647	1	F	.	262.698	42.9156	9.08448	21.2275	0.00324312
W3	H770-19	2	L141	647	2	F	.	1263.46	63.4235	30.9252	41.6319	0.015598
W3	H770-19	2	L141	647	3	F	.	1192.88	52.907	28.2554	40.7735	0.0147266
W3	H770-19	2	L141	647	4	F	.	458.551	49.3459	14.7673	27.5795	0.00566101
W3	H770-19	2	L141	647	5	F	.	894.339	40.6213	28.8216	33.4786	0.011041
W3	H770-19	2	L141	647	6	F	.	544.915	41.0234	15.1384	27.8083	0.00672721
W3	H770-19	2	L141	647	7	F	.	539.328	35.7827	18.7822	26.0024	0.00665823
W3	H770-19	2	L141	647	8	F	.	890.296	38.4013	23.0559	33.468	0.0109911
W3	H770-19	2	L141	647	9	F	.	179.656	26.7292	8.45618	16.4576	0.00221792
W3	H770-19	2	L141	647	10	F	.	146.31	25.4531	8.97756	13.7974	0.00180625
W3	H770-19	3	L141	647	1	F	.	262.003	24.6117	13.9237	18.0979	0.00323454
W3	H770-19	3	L141	647	2	F	.	673.277	33.2605	25.8671	28.87	0.0083119
W3	H770-19	3	L141	647	3	F	.	598.99	45.4873	16.8796	30.1034	0.00739479
W3	H770-19	3	L141	647	4	F	.	214.109	31.3322	11.114	20.1578	0.00264326
W3	H770-19	3	L141	647	5	F	.	507.295	30.6824	20.7648	25.6232	0.00626277
W3	H770-19	3	L141	647	6	F	.	198.221	24.6185	8.50627	15.8789	0.00244712
W3	H770-19	3	L141	647	7	F	.	563.918	35.4374	22.5581	26.6793	0.00696182
W3	H770-19	3	L141	647	8	F	.	770.122	43.9908	19.4225	31.0933	0.00950749
W3	H770-19	3	L141	647	9	F	.	241.378	36.4737	8.05858	20.0302	0.00297991
W3	H770-19	3	L141	647	10	F	.	161.116	23.1574	8.19797	14.9678	0.00198904
W3	H771-19	1	L142	647	1	M	.	425.746	32.2231	17.1947	24.4035	0.00525601
W3	H771-19	1	L142	647	2	M	.	2300.89	62.0925	46.4485	54.2153	0.0284055
W3	H771-19	1	L142	647	3	M	.	333.768	29.7903	15.095	21.1427	0.0041205
W3	H771-19	1	L142	647	4	M	.	1799.41	68.3554	26.8844	48.9837	0.0222146
W3	H771-19	1	L142	647	5	M	.	1075.82	44.1285	31.5961	36.4128	0.0132815
W3	H771-19	1	L142	647	6	M	.	594.071	38.7042	13.9818	27.4902	0.00733407
W3	H771-19	1	L142	647	7	M	.	689.886	45.8459	17.6871	34.317	0.00851694
W3	H771-19	2	L142	647	1	M	.	632.825	51.9725	16.1825	30.3494	0.0078125
W3	H771-19	2	L142	647	2	M	.	848.684	37.0398	29.1618	32.4428	0.0104774
W3	H771-19	2	L142	647	3	M	.	272.252	32.9876	11.6524	21.619	0.00336106
W3	H771-19	2	L142	647	4	M	.	1956.59	74.8481	38.7099	52.1422	0.024155
W3	H771-19	2	L142	647	5	M	.	160.421	18.6722	9.51639	14.3203	0.00198046
W3	H771-19	2	L142	647	6	M	.	271.067	27.1886	11.0734	19.4695	0.00334644
W3	H771-19	2	L142	647	7	M	.	1572.56	54.9093	37.8202	45.7113	0.0194139
W3	H771-19	2	L142	647	8	M	.	248.124	27.0181	11.2338	17.4318	0.0030632
W3	H771-19	2	L142	647	9	M	.	1006.5	52.2468	19.6643	36.0489	0.0124257
W3	H771-19	3	L142	647	1	M	.	1870.38	57.4185	42.0663	49.2102	0.0230907
W3	H771-19	3	L142	647	2	M	.	1569.44	76.3279	30.1832	46.2793	0.0193755
W3	H771-19	3	L142	647	3	M	.	2183.68	77.013	40.4027	53.5991	0.0269585
W3	H771-19	3	L142	647	4	M	.	598.655	44.9093	17.7191	28.09	0.00739065
W3	H771-19	3	L142	647	5	M	.	915.865	38.9178	30.2841	33.8956	0.0113068
W3	H771-19	3	L142	647	6	M	.	1561.18	58.0139	36.0509	48.1875	0.0192734
W3	H771-19	3	L142	647	7	M	.	397.55	29.2499	16.6801	23.1208	0.00490792
W3	H771-19	3	L142	647	8	M	.	641.657	32.8993	23.9892	28.1448	0.00792153
W3	H771-19	3	L142	647	9	M	.	662.076	38.6726	23.1568	28.735	0.00817362
W3	H771-19	3	L142	647	10	M	.	724.906	39.8453	24.7869	29.8292	0.00894927
W3	H772-19	1	L151	647	1	F	.	1407.61	58.2971	27.7905	42.3216	0.0173775
W3	H772-19	1	L151	647	2	F	.	996.642	40.4049	30.8101	35.2116	0.012304
W3	H772-19	1	L151	647	3	F	.	1056.9	43.3977	32.3049	36.3467	0.0130478
W3	H772-19	1	L151	647	4	F	.	229.456	21.9488	11.5981	16.6461	0.00283273
W3	H772-19	1	L151	647	5	F	.	206.693	29.3813	8.66671	20.4539	0.00255171
W3	H772-19	1	L151	647	6	F	.	499.158	37.7548	18.6977	24.5751	0.00616232
W3	H772-19	1	L151	647	7	F	.	395.618	39.9125	12.5821	23.9443	0.00488408
W3	H772-19	1	L151	647	8	F	.	374.401	39.9975	11.7317	22.9103	0.00462214
W3	H772-19	1	L151	647	9	F	.	366.702	34.2679	14.6034	22.8805	0.00452709
W3	H772-19	1	L151	647	10	F	.	1424.19	57.0742	33.4392	43.9522	0.0175823
W3	H772-19	2	L151	647	1	F	.	646.575	34.5992	23.9822	28.4586	0.00798225
W3	H772-19	2	L151	647	2	F	.	640.962	34.4298	24.5095	28.5093	0.00791295
W3	H772-19	2	L151	647	3	F	.	488.395	45.4405	12.0873	29.8662	0.00602944
W3	H772-19	2	L151	647	4	F	.	190.548	22.4757	12.5534	15.3527	0.00235239
W3	H772-19	2	L151	647	5	F	.	1237.35	44.9354	32.8358	39.3286	0.0152756
W3	H772-19	2	L151	647	6	F	.	339.973	27.8516	15.2165	19.0125	0.00419712
W3	H772-19	2	L151	647	7	F	.	596.672	39.3429	21.1244	27.4158	0.00736618
W3	H772-19	2	L151	647	8	F	.	1901.46	52.9186	43.5366	49.1078	0.0234744
W3	H772-19	2	L151	647	9	F	.	489.013	28.893	21.1531	24.9799	0.00603707
W3	H772-19	2	L151	647	10	F	.	874.228	47.7103	23.255	32.5366	0.0107927
W3	H772-19	3	L151	647	1	F	.	462.542	37.5507	16.721	24.7588	0.00571028
W3	H772-19	3	L151	647	2	F	.	573.6	43.7143	19.1602	27.8602	0.00708134
W3	H772-19	3	L151	647	3	F	.	1270.8	54.0758	28.1436	43.1305	0.0156886
W3	H772-19	3	L151	647	4	F	.	668.745	66.837	12.3059	36.7404	0.00825595
W3	H772-19	3	L151	647	5	F	.	855.173	36.0455	26.1069	32.8438	0.0105575
W3	H772-19	3	L151	647	6	F	.	601.256	39.4873	17.4673	28.6302	0.00742276
W3	H772-19	3	L151	647	7	F	.	193.406	22.5809	11.4754	16.2949	0.00238768
W3	H772-19	3	L151	647	8	F	.	627.469	46.9357	17.6521	28.9091	0.00774637
W3	H738-19	1	L25	648	1	F	3.71	2725.84	71.3271	44.8993	58.632	0.0336517
W3	H738-19	1	L25	648	2	F	3.71	4691.65	89.0292	65.0745	76.723	0.0579204
W3	H738-19	1	L25	648	3	F	3.71	2945.56	69.0055	55.3649	60.9226	0.0363642
W3	H738-19	1	L25	648	4	F	3.71	5881.82	107.9	72.7785	89.6731	0.0726137
W3	H738-19	1	L25	648	5	F	3.71	2524.68	65.725	47.0916	56.6873	0.0311683
W3	H738-19	1	L25	648	6	F	3.71	239.343	23.9144	13.1671	17.0734	0.0029548
W3	H738-19	1	L25	648	7	F	3.71	3477.03	80.6931	55.7766	66.468	0.0429255
W3	H738-19	1	L25	648	8	F	3.71	1164.07	53.9208	28.5198	40.0078	0.0143709
W3	H738-19	1	L25	648	9	F	3.71	2357.36	69.1621	44.6099	54.6511	0.0291026
W3	H738-19	2	L25	648	1	F	3.71	3074.88	70.7303	55.3316	62.5204	0.0379607
W3	H738-19	2	L25	648	2	F	3.71	1461.45	52.2606	31.5125	43.4165	0.0180422
W3	H738-19	2	L25	648	3	F	3.71	1070.98	58.4638	25.1299	39.2777	0.0132217
W3	H738-19	2	L25	648	4	F	3.71	1922.01	61.4539	41.4195	50.2391	0.0237281
W3	H738-19	2	L25	648	5	F	3.71	2520.41	68.7418	43.8072	57.2996	0.0311155
W3	H738-19	2	L25	648	6	F	3.71	979.828	47.5384	26.6612	38.5374	0.0120964
W3	H738-19	2	L25	648	7	F	3.71	1492.02	50.0019	34.9424	44.1763	0.0184196
W3	H738-19	2	L25	648	8	F	3.71	1497.83	54.4804	35.791	45.4946	0.0184914
W3	H738-19	2	L25	648	9	F	3.71	783.357	47.7613	23.4331	31.2338	0.00967089
W3	H738-19	2	L25	648	10	F	3.71	773.727	44.9491	22.3188	30.8937	0.009552
W3	H738-19	3	L25	648	1	F	3.71	2083.61	65.7933	43.1612	51.8295	0.0257231
W3	H738-19	3	L25	648	2	F	3.71	886.279	44.9423	24.1544	32.7002	0.0109415
W3	H738-19	3	L25	648	3	F	3.71	1829.57	56.7412	40.5242	48.9654	0.0225868
W3	H738-19	3	L25	648	4	F	3.71	0.0257497	0	0.160467	0.0802336	3.18e-07
W3	H738-19	3	L25	648	5	F	3.71	1865.28	54.9081	44.2546	48.9507	0.0230277
W3	H738-19	3	L25	648	6	F	3.71	702.941	61.9422	12.6891	37.7146	0.00867811
W3	H738-19	3	L25	648	7	F	3.71	511.415	41.3302	14.2238	26.2485	0.00631364
W3	H738-19	3	L25	648	8	F	3.71	2275.55	73.9745	35.7035	54.2193	0.0280927
W3	H738-19	3	L25	648	9	F	3.71	1015.03	47.8311	25.7273	37.6924	0.012531
W3	H738-19	3	L25	648	10	F	3.71	1015.9	47.2758	29.2394	35.9771	0.0125418
W3	H739-19	1	L27	648	1	F	4.6	5474.52	103.909	70.7231	86.6838	0.0675853
W3	H739-19	1	L27	648	2	F	4.6	1177.82	48.3515	28.9001	37.9498	0.0145407
W3	H739-19	1	L27	648	3	F	4.6	3673.53	99.8958	43.0474	66.9308	0.0453513
W3	H739-19	1	L27	648	4	F	4.6	5825.95	95.7151	81.0208	85.9993	0.0719239
W3	H739-19	1	L27	648	5	F	4.6	4861.54	104.332	60.6443	83.723	0.0600179
W3	H739-19	1	L27	648	6	F	4.6	1986.9	63.9558	38.9938	51.9362	0.0245291
W3	H739-19	1	L27	648	7	F	4.6	5543.83	100.189	68.9886	83.2047	0.0684411
W3	H739-19	1	L27	648	8	F	4.6	805.425	74.369	8.73773	39.045	0.00994332
W3	H739-19	1	L27	648	9	F	4.6	941.28	44.04	26.9757	34.1594	0.0116205
W3	H739-19	1	L27	648	10	F	4.6	437.977	29.7769	19.0443	23.7501	0.00540701
W3	H739-19	2	L27	648	1	F	4.6	1413.61	58.734	30.1746	42.7061	0.0174516
W3	H739-19	2	L27	648	2	F	4.6	3405.04	81.2065	54.2571	65.4858	0.0420367
W3	H739-19	2	L27	648	3	F	4.6	967.133	42.1598	29.868	34.6133	0.0119397
W3	H739-19	2	L27	648	4	F	4.6	1923.32	70.1849	34.1158	50.3558	0.0237443
W3	H739-19	2	L27	648	5	F	4.6	2623.2	83.9797	40.6745	59.0175	0.0323845
W3	H739-19	2	L27	648	6	F	4.6	2518.63	86.3966	33.4465	58.881	0.0310936
W3	H739-19	2	L27	648	7	F	4.6	648.3	40.3284	15.2452	29.3534	0.00800355
W3	H739-19	2	L27	648	8	F	4.6	2830.48	70.6362	47.2646	60.5544	0.0349436
W3	H739-19	2	L27	648	9	F	4.6	1808.22	73.1	35.4632	49.3525	0.0223233
W3	H739-19	2	L27	648	10	F	4.6	2278.62	62.8091	45.3807	53.2473	0.0281305
W3	H739-19	3	L27	648	1	F	4.6	5097.67	112.168	63.1923	86.7843	0.062933
W3	H739-19	3	L27	648	2	F	4.6	1850.01	63.3731	32.9181	50.8836	0.0228392
W3	H739-19	3	L27	648	3	F	4.6	1758.47	61.6246	33.7367	50.0994	0.0217091
W3	H739-19	3	L27	648	4	F	4.6	1565.45	69.1241	28.3895	46.8343	0.0193262
W3	H739-19	3	L27	648	5	F	4.6	2328.21	62.9555	48.529	54.6831	0.0287428
W3	H739-19	3	L27	648	6	F	4.6	1989.04	62.5822	38.4361	51.5573	0.0245555
W3	H739-19	3	L27	648	7	F	4.6	874.099	56.3978	19.177	32.6654	0.0107911
W3	H739-19	3	L27	648	8	F	4.6	1655.29	51.0288	41.2653	45.6088	0.0204353
W3	H739-19	3	L27	648	9	F	4.6	2164.47	85.9175	27.4549	57.5741	0.0267213
W3	H739-19	3	L27	648	10	F	4.6	1756.7	61.9696	33.7493	48.0669	0.0216872
W3	H753-19	1	L28	648	1	M	5.085	3222.94	69.7045	57.1587	63.8578	0.0397886
W3	H753-19	1	L28	648	2	M	5.085	751.763	53.9289	20.802	36.0955	0.00928084
W3	H753-19	1	L28	648	3	M	5.085	3276.62	72.1114	57.8646	64.5832	0.0404514
W3	H753-19	1	L28	648	4	M	5.085	1296.7	49.0791	32.7738	41.0777	0.0160084
W3	H753-19	1	L28	648	5	M	5.085	2734.03	70.7957	45.7869	59.4141	0.0337527
W3	H753-19	1	L28	648	6	M	5.085	3715.48	73.3644	62.4928	68.5477	0.0458692
W3	H753-19	1	L28	648	7	M	5.085	3355.96	69.7576	59.6048	65.0169	0.0414308
W3	H753-19	1	L28	648	8	M	5.085	983.87	47.8854	26.2524	35.2727	0.0121463
W3	H753-19	1	L28	648	9	M	5.085	1035.16	42.7171	30.5381	36.2293	0.0127796
W3	H753-19	1	L28	648	10	M	5.085	1990.55	59.9666	44.3671	50.2509	0.0245743
W3	H753-19	2	L28	648	1	M	5.085	2717.8	70.9194	48.5476	58.2136	0.0335525
W3	H753-19	2	L28	648	2	M	5.085	610.268	31.0403	23.5406	27.5466	0.00753402
W3	H753-19	2	L28	648	3	M	5.085	1246.59	53.8159	24.6248	43.0327	0.0153898
W3	H753-19	2	L28	648	4	M	5.085	562.425	43.2726	17.4909	27.5216	0.00694338
W3	H753-19	2	L28	648	5	M	5.085	3666.6	87.6187	41.467	66.8891	0.0452658
W3	H753-19	2	L28	648	6	M	5.085	2647.69	69.2464	51.2782	58.1047	0.0326869
W3	H753-19	2	L28	648	7	M	5.085	2281.48	58.168	49.9339	53.9035	0.0281658
W3	H753-19	2	L28	648	8	M	5.085	650.927	38.6516	23.4106	28.3644	0.00803597
W3	H753-19	2	L28	648	9	M	5.085	2870.68	69.8428	50.4074	60.2227	0.0354398
W3	H753-19	2	L28	648	10	M	5.085	1528.89	53.8522	30.1836	43.9779	0.0188748
W3	H753-19	3	L28	648	1	M	5.085	3379.39	69.9594	62.177	65.4271	0.0417201
W3	H753-19	3	L28	648	2	M	5.085	1079.79	43.3989	26.276	36.8192	0.0133305
W3	H753-19	3	L28	648	3	M	5.085	538.993	41.2048	18.3277	27.0863	0.0066541
W3	H753-19	3	L28	648	4	M	5.085	1170.94	50.8886	30.7566	39.8046	0.0144558
W3	H753-19	3	L28	648	5	M	5.085	549.524	28.346	22.4797	26.1927	0.00678412
W3	H753-19	3	L28	648	6	M	5.085	634.421	36.4614	18.728	28.7344	0.0078322
W3	H753-19	3	L28	648	7	M	5.085	656.489	33.3347	23.6546	28.6004	0.00810464
W3	H753-19	3	L28	648	8	M	5.085	2384.37	61.493	44.7588	55.1196	0.0294361
W3	H753-19	3	L28	648	9	M	5.085	1059.7	43.3098	31.1062	36.3903	0.0130825
W3	H753-19	3	L28	648	10	M	5.085	829.733	40.4103	27.8349	32.223	0.0102434
W3	H740-19	1	L31	648	1	M	4.51	329.055	26.4221	16.9709	20.1027	0.00406233
W3	H740-19	1	L31	648	2	M	4.51	935.77	57.9946	24.552	40.3551	0.0115525
W3	H740-19	1	L31	648	3	M	4.51	577.592	41.5796	15.8245	28.6614	0.00713062
W3	H740-19	1	L31	648	4	M	4.51	1611.78	62.8296	35.8449	45.5168	0.0198981
W3	H740-19	1	L31	648	5	M	4.51	1186.42	56.9945	32.3384	40.7564	0.0146468
W3	H740-19	1	L31	648	6	M	4.51	417.712	29.3778	16.0025	23.4528	0.00515683
W3	H740-19	1	L31	648	7	M	4.51	811.116	35.2929	26.3127	31.779	0.0100136
W3	H740-19	1	L31	648	8	M	4.51	1036.5	52.6853	26.3894	37.0547	0.0127961
W3	H740-19	1	L31	648	9	M	4.51	1326.99	57.1409	26.196	44.2372	0.0163822
W3	H740-19	1	L31	648	10	M	4.51	1042.37	46.4735	28.0616	35.8402	0.0128686
W3	H740-19	2	L31	648	1	M	4.51	2523.21	84.99	37.5373	56.8014	0.0311502
W3	H740-19	2	L31	648	2	M	4.51	751.299	54.2203	17.134	32.8674	0.00927511
W3	H740-19	2	L31	648	3	M	4.51	1355.75	46.8204	35.8133	41.8359	0.0167373
W3	H740-19	2	L31	648	4	M	4.51	903.995	37.3789	29.2407	33.6899	0.0111602
W3	H740-19	2	L31	648	5	M	4.51	1156.68	61.4162	25.0107	43.0532	0.0142797
W3	H740-19	2	L31	648	6	M	4.51	4688.15	106.408	54.2108	76.6229	0.0578772
W3	H740-19	2	L31	648	7	M	4.51	3753.07	90.669	51.5839	68.6298	0.0463333
W3	H740-19	2	L31	648	8	M	4.51	1355.13	51.2704	32.1744	41.6383	0.0167297
W3	H740-19	2	L31	648	9	M	4.51	2885.31	75.1826	43.9949	62.1918	0.0356204
W3	H740-19	2	L31	648	10	M	4.51	1214.72	50.2549	28.7232	38.5932	0.0149962
W3	H740-19	3	L31	648	1	M	4.51	642.507	44.0797	17.7597	28.5863	0.00793202
W3	H740-19	3	L31	648	2	M	4.51	1985.87	61.653	41.0507	49.7984	0.0245164
W3	H740-19	3	L31	648	3	M	4.51	1894.07	52.6063	45.1426	48.4958	0.0233831
W3	H740-19	3	L31	648	4	M	4.51	191.578	23.2184	11.3977	16.3194	0.00236511
W3	H740-19	3	L31	648	5	M	4.51	991.286	49.2582	27.7627	34.6501	0.0122379
W3	H740-19	3	L31	648	6	M	4.51	2704.08	73.9839	42.024	58.5597	0.033383
W3	H740-19	3	L31	648	7	M	4.51	3908.26	99.1734	55.7031	74.4829	0.0482492
W3	H740-19	3	L31	648	8	M	4.51	753.205	39.6357	23.7497	30.8856	0.00929864
W3	H740-19	3	L31	648	9	M	4.51	1758.19	72.0724	34.0497	48.305	0.0217056
W3	H740-19	3	L31	648	10	M	4.51	2873.15	79.0686	47.1055	59.6643	0.0354703
W3	H806-19	1	L282	676	1	F	3.5	2839.45	66.2822	54.9032	59.5677	0.0350542
W3	H806-19	1	L282	676	2	F	3.5	820.025	43.4389	22.4665	32.5255	0.0101236
W3	H806-19	1	L282	676	3	F	3.5	181.561	20.8298	9.69333	14.904	0.00224145
W3	H806-19	1	L282	676	4	F	3.5	394.202	35.3392	14.8854	23.0788	0.00486659
W3	H806-19	1	L282	676	5	F	3.5	626.31	35.2067	21.0952	27.9849	0.00773207
W3	H806-19	1	L282	676	6	F	3.5	548.16	35.3159	21.2521	26.6047	0.00676727
W3	H806-19	1	L282	676	7	F	3.5	1164.99	42.4847	34.6014	38.2841	0.0143824
W3	H806-19	1	L282	676	8	F	3.5	697.225	35.9461	24.256	29.2549	0.00860754
W3	H806-19	1	L282	676	9	F	3.5	215.01	20.3135	11.5648	16.3439	0.00265439
W3	H806-19	1	L282	676	10	F	3.5	103.72	20.3414	6.09775	12.5135	0.00128046
W3	H806-19	2	L282	676	1	F	3.5	645.236	41.0523	16.3456	30.5963	0.00796572
W3	H806-19	2	L282	676	2	F	3.5	532.324	58.2387	16.9435	32.71	0.00657176
W3	H806-19	2	L282	676	3	F	3.5	448.663	38.9119	13.8598	25.5364	0.00553894
W3	H806-19	2	L282	676	4	F	3.5	235.121	26.4635	8.68897	19.6788	0.00290266
W3	H806-19	2	L282	676	5	F	3.5	810.137	44.9405	25.0504	31.5666	0.0100015
W3	H806-19	2	L282	676	6	F	3.5	619.486	38.9208	17.809	27.8358	0.00764783
W3	H806-19	2	L282	676	7	F	3.5	1712.79	73.6647	27.796	52.9169	0.0211452
W3	H806-19	2	L282	676	8	F	3.5	1355.18	49.9195	33.418	41.1754	0.0167303
W3	H806-19	2	L282	676	9	F	3.5	210.555	38.4013	7.54366	18.8642	0.00259939
W3	H806-19	2	L282	676	10	F	3.5	92.2869	17.5233	7.27077	10.8717	0.00113932
W3	H806-19	3	L282	676	1	F	3.5	2312.89	69.3638	42.6281	54.4542	0.0285536
W3	H806-19	3	L282	676	2	F	3.5	529.671	33.6128	20.2932	25.8178	0.00653902
W3	H806-19	3	L282	676	3	F	3.5	962.55	42.6064	30.0104	34.7804	0.0118831
W3	H806-19	3	L282	676	4	F	3.5	844.693	41.0711	25.2918	32.3102	0.0104281
W3	H806-19	3	L282	676	5	F	3.5	319.554	33.648	11.4203	22.5214	0.00394503
W3	H806-19	3	L282	676	6	F	3.5	948.954	44.8634	29.3813	34.1938	0.0117152
W3	H806-19	3	L282	676	7	F	3.5	1482.9	55.1281	30.1311	44.0043	0.018307
W3	H806-19	3	L282	676	8	F	3.5	1948.76	56.3978	40.9899	50.7285	0.0240583
W3	H806-19	3	L282	676	9	F	3.5	687.569	48.7678	18.2686	30.4855	0.00848833
W3	H806-19	3	L282	676	10	F	3.5	941.255	45.7613	28.4312	34.0405	0.0116202
W3	H807-19	1	L284	676	1	M	3.97	495.424	52.3243	13.932	25.8999	0.00611623
W3	H807-19	1	L284	676	2	M	3.97	1762.64	52.4553	40.6362	47.5307	0.0217606
W3	H807-19	1	L284	676	3	M	3.97	2422.07	66.312	42.2784	55.3805	0.0299015
W3	H807-19	1	L284	676	4	M	3.97	1207.3	49.574	30.5495	40.4735	0.0149047
W3	H807-19	1	L284	676	5	M	3.97	1479.91	54.4088	30.9768	42.706	0.0182702
W3	H807-19	1	L284	676	6	M	3.97	6165.2	112.035	70.91	89.4103	0.0761121
W3	H807-19	1	L284	676	7	M	3.97	623.606	51.0563	14.7158	30.7982	0.00769869
W3	H807-19	1	L284	676	8	M	3.97	4443.42	82.7799	66.6457	74.8178	0.054856
W3	H807-19	1	L284	676	9	M	3.97	2696.56	77.611	48.0379	58.4269	0.0332902
W3	H807-19	1	L284	676	10	M	3.97	556.219	31.9342	18.8192	26.5428	0.00686677
W3	H807-19	2	L284	676	1	M	3.97	2641.1	65.5229	49.1347	57.8226	0.0326055
W3	H807-19	2	L284	676	2	M	3.97	1639.1	58.8547	38.4867	47.1699	0.0202354
W3	H807-19	2	L284	676	3	M	3.97	1009.59	40.6413	32.6912	35.6546	0.0124639
W3	H807-19	2	L284	676	4	M	3.97	2358.7	66.8763	42.7005	55.0961	0.0291192
W3	H807-19	2	L284	676	5	M	3.97	4007.66	86.3528	60.7408	70.6991	0.0494763
W3	H807-19	2	L284	676	6	M	3.97	2931.22	73.8444	53.1534	60.93	0.0361872
W3	H807-19	2	L284	676	7	M	3.97	3468.3	78.8782	54.5383	65.8046	0.0428178
W3	H807-19	2	L284	676	8	M	3.97	3277.01	79.0145	55.4857	64.2316	0.0404561
W3	H807-19	2	L284	676	9	M	3.97	2010.12	61.3144	40.1007	51.072	0.0248159
W3	H807-19	2	L284	676	10	M	3.97	1077.6	47.4356	31.9986	37.4641	0.0133034
W3	H807-19	3	L284	676	1	M	3.97	1533.65	53.1846	36.1792	43.9381	0.0189336
W3	H807-19	3	L284	676	2	M	3.97	1130.41	54.0796	30.3049	37.3831	0.0139554
W3	H807-19	3	L284	676	3	M	3.97	2302.95	74.9287	40.7248	54.1554	0.0284309
W3	H807-19	3	L284	676	4	M	3.97	5354.6	97.8321	64.3443	81.59	0.0661049
W3	H807-19	3	L284	676	5	M	3.97	865.679	62.0674	19.3906	38.4668	0.0106872
W3	H807-19	3	L284	676	6	M	3.97	1588.58	47.9171	40.0448	44.7889	0.0196117
W3	H807-19	3	L284	676	7	M	3.97	2690.79	73.0302	46.7287	58.2391	0.033219
W3	H807-19	3	L284	676	8	M	3.97	1822.67	77.5282	31.2685	50.1709	0.0225016
W3	H807-19	3	L284	676	9	M	3.97	2735.18	72.0013	45.2281	59.0132	0.0337671
W3	H807-19	3	L284	676	10	M	3.97	3213.69	69.1202	56.5687	63.5097	0.0396744
W3	H808-19	1	L286	676	1	M	4.02	2122.81	63.2039	39.4713	52.2039	0.026207
W3	H808-19	1	L286	676	2	M	4.02	1881.02	59.2943	37.104	49.1168	0.023222
W3	H808-19	1	L286	676	3	M	4.02	1035.06	41.8315	33.7	35.9847	0.0127783
W3	H808-19	1	L286	676	4	M	4.02	1892.99	58.759	41.5734	48.9205	0.0233698
W3	H808-19	1	L286	676	5	M	4.02	1936.56	63.3347	40.2081	50.4275	0.0239077
W3	H808-19	1	L286	676	6	M	4.02	1549.72	56.5366	35.9568	44.7317	0.019132
W3	H808-19	1	L286	676	7	M	4.02	1333.55	63.3918	22.3516	45.2372	0.0164633
W3	H808-19	1	L286	676	8	M	4.02	1502.96	56.324	30.7147	44.3821	0.0185547
W3	H808-19	1	L286	676	9	M	4.02	1128.58	47.3011	28.0836	37.1759	0.0139329
W3	H808-19	1	L286	676	10	M	4.02	761.831	34.041	28.3192	30.9375	0.00940513
W3	H808-19	2	L286	676	1	M	4.02	2091.88	54.6253	46.3108	51.3678	0.0258252
W3	H808-19	2	L286	676	2	M	4.02	576.433	41.6473	17.4917	27.6625	0.00711631
W3	H808-19	2	L286	676	3	M	4.02	1310.04	46.5133	35.8833	40.5831	0.016173
W3	H808-19	2	L286	676	4	M	4.02	947.744	39.6123	28.1916	34.3223	0.0117003
W3	H808-19	2	L286	676	5	M	4.02	1497.42	48.6215	40.1905	43.438	0.0184863
W3	H808-19	2	L286	676	6	M	4.02	931.985	39.1688	29.5233	34.1593	0.0115058
W3	H808-19	2	L286	676	7	M	4.02	2710.47	64.747	52.0114	58.5146	0.0334619
W3	H808-19	2	L286	676	8	M	4.02	2634.3	64.3017	49.8333	57.6376	0.0325216
W3	H808-19	2	L286	676	9	M	4.02	2938.22	74.7034	52.8064	61.0466	0.0362736
W3	H808-19	2	L286	676	10	M	4.02	790.233	37.7101	26.4518	31.3729	0.00975577
W3	H808-19	3	L286	676	1	M	4.02	2463.96	60.3435	51.6428	56.1584	0.0304187
W3	H808-19	3	L286	676	2	M	4.02	1785.72	60.335	37.9263	48.1489	0.0220455
W3	H808-19	3	L286	676	3	M	4.02	1427.46	56.0143	29.3058	43.5322	0.0176226
W3	H808-19	3	L286	676	4	M	4.02	1172.56	49.1213	30.5014	37.827	0.0144758
W3	H808-19	3	L286	676	5	M	4.02	2124.38	57.9713	46.1443	52.0695	0.0262264
W3	H808-19	3	L286	676	6	M	4.02	2487.73	59.1105	51.1538	56.2108	0.0307121
W3	H808-19	3	L286	676	7	M	4.02	2252.79	64.4145	42.2976	53.154	0.0278117
W3	H808-19	3	L286	676	8	M	4.02	2233.12	61.3314	48.5386	53.3189	0.0275688
W3	H808-19	3	L286	676	9	M	4.02	2569.95	68.7088	51.8018	57.0389	0.0317272
W3	H808-19	3	L286	676	10	M	4.02	2356.05	69.0016	45.4465	54.8807	0.0290864
W3	H809-19	1	L288	676	1	F	3.165	548.984	39.5105	16.4626	27.1726	0.00677744
W3	H809-19	1	L288	676	2	F	3.165	91.5659	12.1966	9.68802	10.6079	0.00113042
W3	H809-19	1	L288	676	3	F	3.165	712.134	40.9858	20.5649	30.1068	0.0087916
W3	H809-19	1	L288	676	4	F	3.165	380.812	31.4421	14.1584	23.7078	0.00470129
W3	H809-19	1	L288	676	5	F	3.165	332.66	27.3722	13.3968	22.3585	0.00410683
W3	H809-19	2	L288	676	1	F	3.165	1030.71	45.3645	26.892	36.3206	0.0127245
W3	H809-19	2	L288	676	2	F	3.165	660.377	40.4393	20.0526	29.4698	0.00815264
W3	H809-19	2	L288	676	3	F	3.165	1124	50.4227	26.5988	40.6235	0.0138763
W3	H809-19	2	L288	676	4	F	3.165	1109.4	48.6099	31.289	36.9666	0.013696
W3	H809-19	2	L288	676	5	F	3.165	795.717	34.7725	28.4063	31.5267	0.00982348
W3	H809-19	2	L288	676	6	F	3.165	720.245	37.5921	22.3072	30.5191	0.00889174
W3	H809-19	2	L288	676	7	F	3.165	1097.71	56.2096	24.1747	35.7286	0.0135517
W3	H809-19	2	L288	676	8	F	3.165	1338.93	59.9125	24.8615	44.4187	0.0165297
W3	H809-19	2	L288	676	9	F	3.165	1124.36	47.2684	27.384	37.4168	0.0138807
W3	H809-19	2	L288	676	10	F	3.165	560.236	31.9366	23.2251	26.5101	0.00691636
W3	H809-19	3	L288	676	1	F	3.165	649.639	36.5358	20.6504	27.9187	0.00802008
W3	H809-19	3	L288	676	2	F	3.165	290.096	24.5698	13.1583	19.5642	0.00358136
W3	H809-19	3	L288	676	3	F	3.165	219.748	28.5704	11.1406	20.087	0.00271288
W3	H809-19	3	L288	676	4	F	3.165	580.81	31.2483	23.1234	26.9286	0.00717035
W3	H809-19	3	L288	676	5	F	3.165	430.921	33.5411	17.2828	24.1237	0.00531991
W3	H809-19	3	L288	676	6	F	3.165	144.379	20.74	9.25994	13.5183	0.00178241
W3	H810-19	1	L289	676	1	M	3.365	3238.28	76.1266	53.2345	63.5726	0.039978
W3	H810-19	1	L289	676	2	M	3.365	1692.45	65.4714	30.9914	48.2353	0.0208941
W3	H810-19	1	L289	676	3	M	3.365	538.478	38.5378	17.4053	28.896	0.00664774
W3	H810-19	1	L289	676	4	M	3.365	2328.19	62.195	45.7309	54.6911	0.0287425
W3	H810-19	1	L289	676	5	M	3.365	4715.98	89.8291	62.7525	76.8498	0.0582208
W3	H810-19	1	L289	676	6	M	3.365	1543.46	47.646	41.458	43.8158	0.0190547
W3	H810-19	1	L289	676	7	M	3.365	552.305	36.0994	17.0201	27.1171	0.00681845
W3	H810-19	1	L289	676	8	M	3.365	3460.48	74.9223	58.6634	66.0298	0.0427211
W3	H810-19	1	L289	676	9	M	3.365	2438.24	66.6287	47.5765	55.5368	0.0301011
W3	H810-19	1	L289	676	10	M	3.365	809.159	42.0451	23.8713	32.2547	0.00998942
W3	H810-19	2	L289	676	1	M	3.365	2614.73	68.5121	48.8234	57.3174	0.03228
W3	H810-19	2	L289	676	2	M	3.365	2411.61	63.5087	47.2191	55.4295	0.0297724
W3	H810-19	2	L289	676	3	M	3.365	849.483	40.7675	27.7798	32.7085	0.0104872
W3	H810-19	2	L289	676	4	M	3.365	2782.13	76.6989	42.1198	60.7952	0.0343466
W3	H810-19	2	L289	676	5	M	3.365	549.936	35.2096	20.2348	26.4014	0.0067892
W3	H810-19	2	L289	676	6	M	3.365	473.46	28.8471	20.7995	24.6495	0.00584506
W3	H810-19	2	L289	676	7	M	3.365	1757.8	64.3991	33.1204	49.0025	0.0217009
W3	H810-19	2	L289	676	8	M	3.365	2325.56	64.9894	42.9093	54.7811	0.02871
W3	H810-19	2	L289	676	9	M	3.365	2494.53	75.4566	39.791	58.7136	0.030796
W3	H810-19	2	L289	676	10	M	3.365	493.467	37.2246	18.6722	26.3607	0.00609207
W3	H810-19	3	L289	676	1	M	3.365	2361.71	79.0087	35.5079	55.8378	0.0291564
W3	H810-19	3	L289	676	2	M	3.365	3806.09	77.8122	61.4715	69.1169	0.0469878
W3	H810-19	3	L289	676	3	M	3.365	763.479	35.8101	27.2568	30.5865	0.00942548
W3	H810-19	3	L289	676	4	M	3.365	3292.56	87.3367	47.9112	63.7445	0.0406481
W3	H810-19	3	L289	676	5	M	3.365	1198.73	66.8832	26.2151	43.4339	0.0147988
W3	H810-19	3	L289	676	6	M	3.365	1313.11	52.6811	36.0391	42.0754	0.0162109
W3	H810-19	3	L289	676	7	M	3.365	873.069	48.7567	24.831	33.0627	0.0107784
W3	H810-19	3	L289	676	8	M	3.365	571.128	42.5247	15.7356	27.7284	0.00705083
W3	H810-19	3	L289	676	9	M	3.365	509.509	33.6484	21.012	25.0804	0.00629011
W3	H810-19	3	L289	676	10	M	3.365	1445.31	54.9168	32.1704	45.0548	0.0178429
W3	H766-19	1	L166	680	1	M	.	748.93	46.6717	22.2309	30.3884	0.00924587
W3	H766-19	1	L166	680	2	M	.	1548.12	47.3073	42.2833	44.4163	0.0191123
W3	H766-19	1	L166	680	3	M	.	1513.98	53.3316	39.0143	44.1178	0.0186907
W3	H766-19	1	L166	680	4	M	.	283.993	27.3303	11.9233	20.6285	0.00350602
W3	H766-19	1	L166	680	5	M	.	510.617	28.0859	22.2442	25.4553	0.00630378
W3	H766-19	1	L166	680	6	M	.	920.938	46.1412	20.0841	39.1727	0.0113694
W3	H766-19	1	L166	680	7	M	.	1913.28	55.3621	41.6427	49.3649	0.0236203
W3	H766-19	1	L166	680	8	M	.	1210.6	51.4159	26.5863	40.5565	0.0149453
W3	H766-19	1	L166	680	9	M	.	1026.59	39.6331	33.013	35.9395	0.0126737
W3	H766-19	1	L166	680	10	M	.	638.515	33.6147	25.4572	28.4465	0.00788275
W3	H766-19	2	L166	680	1	M	.	1897.44	54.9768	45.0693	49.03	0.0234248
W3	H766-19	2	L166	680	2	M	.	3036.28	70.0288	55.0334	61.8044	0.0374842
W3	H766-19	2	L166	680	3	M	.	825.278	37.1983	26.8023	32.1891	0.0101884
W3	H766-19	2	L166	680	4	M	.	1453.31	49.6228	37.1179	43.2798	0.0179418
W3	H766-19	2	L166	680	5	M	.	763.479	41.241	20.5404	30.7762	0.00942548
W3	H766-19	2	L166	680	6	M	.	1661.24	56.6485	37.3168	46.0749	0.0205088
W3	H766-19	2	L166	680	7	M	.	617.014	40.6324	21.0597	27.7302	0.00761731
W3	H766-19	2	L166	680	8	M	.	1969.65	59.99	41.3252	50.539	0.0243162
W3	H766-19	2	L166	680	9	M	.	1442.16	48.7844	35.1595	43.539	0.0178041
W3	H766-19	2	L166	680	10	M	.	1570.78	49.1818	40.5271	44.5879	0.019392
W3	H766-19	3	L166	680	1	M	.	1038.92	49.832	21.9611	35.7493	0.012826
W3	H766-19	3	L166	680	2	M	.	1247.75	57.0237	27.8016	42.0163	0.0154041
W3	H766-19	3	L166	680	3	M	.	655.459	42.0451	17.4053	28.9061	0.00809192
W3	H766-19	3	L166	680	4	M	.	1010.08	46.9654	25.5163	35.2465	0.0124699
W3	H766-19	3	L166	680	5	M	.	683.165	35.5941	23.8292	29.7271	0.00843397
W3	H766-19	3	L166	680	6	M	.	703.791	38.0199	17.6317	30.2695	0.0086886
W3	H766-19	3	L166	680	7	M	.	655.304	39.0437	22.0214	28.5302	0.00809001
W3	H766-19	3	L166	680	8	M	.	478.198	31.9184	18.4307	24.7693	0.00590356
W3	H766-19	3	L166	680	9	M	.	1162.06	43.4226	32.2223	38.124	0.0143461
W3	H766-19	3	L166	680	10	M	.	875.335	55.5042	22.9086	33.3023	0.0108064
W3	H767-19	1	L169	680	1	M	.	2271.46	58.1336	49.163	53.7047	0.0280421
W3	H767-19	1	L169	680	2	M	.	475.005	39.5026	14.8681	25.8213	0.00586414
W3	H767-19	1	L169	680	3	M	.	1190.95	55.7135	26.8671	40.7856	0.0147028
W3	H767-19	1	L169	680	4	M	.	707.962	42.9408	20.5047	29.233	0.0087401
W3	H767-19	1	L169	680	5	M	.	810.601	49.9094	18.5456	38.0013	0.0100072
W3	H767-19	1	L169	680	6	M	.	1014.31	44.3598	25.9163	35.3732	0.0125221
W3	H767-19	1	L169	680	7	M	.	788.25	39.283	25.1012	31.537	0.00973129
W3	H767-19	1	L169	680	8	M	.	1876.38	63.1678	37.2674	48.2777	0.0231647
W3	H767-19	1	L169	680	9	M	.	990.128	43.8075	24.7931	36.9539	0.0122236
W3	H767-19	1	L169	680	10	M	.	917.333	41.2013	23.9015	34.005	0.0113249
W3	H767-19	2	L169	680	1	M	.	2843.59	70.7194	52.8259	59.7161	0.0351054
W3	H767-19	2	L169	680	2	M	.	2773.27	86.4382	46.6631	59.4269	0.0342372
W3	H767-19	2	L169	680	3	M	.	1627.46	62.0253	25.6431	46.2212	0.0200917
W3	H767-19	2	L169	680	4	M	.	2036.65	61.0022	44.0268	50.861	0.0251433
W3	H767-19	2	L169	680	5	M	.	1268.35	44.1343	33.3451	39.8113	0.0156584
W3	H767-19	2	L169	680	6	M	.	2109.6	75.335	34.3655	53.4284	0.0260439
W3	H767-19	2	L169	680	7	M	.	3904.25	77.0003	61.3356	70.1162	0.0481996
W3	H767-19	2	L169	680	8	M	.	1749.25	66.0942	34.4511	48.9664	0.0215953
W3	H767-19	2	L169	680	9	M	.	1441.98	54.4308	34.8642	43.3867	0.0178019
W3	H767-19	2	L169	680	10	M	.	1207.09	57.7336	26.7783	44.445	0.0149021
W3	H767-19	3	L169	680	1	M	.	3111.9	85.4011	47.4505	62.7013	0.0384178
W3	H767-19	3	L169	680	2	M	.	1843.6	64.6993	37.1744	48.8893	0.0227601
W3	H767-19	3	L169	680	3	M	.	3281.03	76.918	52.3145	64.2381	0.0405057
W3	H767-19	3	L169	680	4	M	.	1984.12	62.278	40.2929	50.4477	0.0244948
W3	H767-19	3	L169	680	5	M	.	3049.74	74.4085	50.9146	61.6203	0.0376504
W3	H767-19	3	L169	680	6	M	.	1826.89	58.5975	41.0573	48.9527	0.0225538
W3	H767-19	3	L169	680	7	M	.	3316.61	75.0369	58.3924	64.5604	0.040945
W3	H767-19	3	L169	680	8	M	.	1809.77	61.7323	36.6516	49.9261	0.0223424
W3	H767-19	3	L169	680	9	M	.	1909.47	60.7128	33.6618	49.2559	0.0235732
W3	H767-19	3	L169	680	10	M	.	2447.51	65.9161	47.0719	55.8219	0.0302156
W3	H768-19	1	L171	680	1	F	.	2036.03	76.9234	32.9864	54.2284	0.0251357
W3	H768-19	1	L171	680	2	F	.	712.391	48.192	20.608	30.3557	0.00879478
W3	H768-19	1	L171	680	3	F	.	1652.87	71.9725	26.748	49.6582	0.0204054
W3	H768-19	1	L171	680	4	F	.	1048.04	56.9152	28.5226	39.4316	0.0129385
W3	H768-19	1	L171	680	5	F	.	1301.29	64.3473	23.3605	43.9154	0.016065
W3	H768-19	1	L171	680	6	F	.	1086.1	44.3694	32.089	36.8555	0.0134083
W3	H768-19	1	L171	680	7	F	.	2184.71	66.6681	45.335	53.7467	0.0269712
W3	H768-19	1	L171	680	8	F	.	1207.74	47.3411	33.7065	39.0409	0.0149101
W3	H768-19	1	L171	680	9	F	.	2080.32	61.1717	43.1597	51.5471	0.0256824
W3	H768-19	1	L171	680	10	F	.	2277.12	73.3061	40.6603	54.8584	0.0281121
W3	H768-19	2	L171	680	1	F	.	2939.84	69.6102	53.6796	61.2674	0.0362937
W3	H768-19	2	L171	680	2	F	.	1127.37	46.0879	31.4294	37.4611	0.0139179
W3	H768-19	2	L171	680	3	F	.	497.767	42.3007	17.0978	24.7444	0.00614515
W3	H768-19	2	L171	680	4	F	.	344.505	30.3058	15.4457	21.3554	0.00425306
W3	H768-19	2	L171	680	5	F	.	1428.7	51.9757	29.3462	44.6459	0.0176379
W3	H768-19	2	L171	680	6	F	.	771.616	53.7069	19.7192	32.4762	0.00952593
W3	H768-19	2	L171	680	7	F	.	1386.47	73.8674	24.0385	45.9506	0.0171165
W3	H768-19	2	L171	680	8	F	.	570.047	35.5937	18.7534	26.9748	0.00703748
W3	H768-19	2	L171	680	9	F	.	1232.66	76.0679	22.5826	42.3008	0.0152178
W3	H768-19	2	L171	680	10	F	.	749.085	46.0921	21.1847	30.7786	0.00924777
W3	H768-19	3	L171	680	1	F	.	2714.15	74.1386	47.2204	58.5706	0.0335073
W3	H768-19	3	L171	680	2	F	.	1299.66	68.2484	30.0258	40.8738	0.0160449
W3	H768-19	3	L171	680	3	F	.	1937.3	68.439	34.636	51.8238	0.0239169
W3	H768-19	3	L171	680	4	F	.	2452.07	66.3783	43.3273	55.4194	0.0302718
W3	H768-19	3	L171	680	5	F	.	1131.52	54.1146	29.2684	40.9126	0.0139691
W3	H768-19	3	L171	680	6	F	.	1046.03	42.4414	30.9448	35.9526	0.0129137
W3	H768-19	3	L171	680	7	F	.	3669.18	82.8035	59.2926	67.87	0.0452976
W3	H768-19	3	L171	680	8	F	.	1146.38	49.9262	27.7385	37.7304	0.0141525
W3	H768-19	3	L171	680	9	F	.	1460.7	50.0866	39.154	43.4642	0.018033
W3	H768-19	3	L171	680	10	F	.	1756.8	56.4299	41.5687	47.5371	0.0216885
W3	H477-19	1	L172	680	1	F	.	808.772	50.0367	21.9712	31.4651	0.00998719
W3	H477-19	1	L172	680	2	F	.	1269.75	56.4193	26.8426	41.9253	0.0156797
W3	H477-19	1	L172	680	3	F	.	225.664	27.9421	9.88148	20.2616	0.00278663
W3	H477-19	1	L172	680	4	F	.	386.018	28.3859	18.2268	22.7206	0.00476678
W3	H477-19	1	L172	680	5	F	.	184.939	28.7307	8.21888	18.7224	0.00228373
W3	H477-19	1	L172	680	6	F	.	265.412	20.5629	14.7655	18.1298	0.00327746
W3	H477-19	1	L172	680	7	F	.	254.909	24.8273	13.138	17.7551	0.00314776
W3	H477-19	1	L172	680	8	F	.	548.046	30.7275	20.2646	26.2564	0.00676759
W3	H477-19	1	L172	680	9	F	.	230.684	27.3429	10.7691	17.4579	0.00284862
W3	H477-19	1	L172	680	10	F	.	346.425	32.5754	12.655	22.3655	0.00427786
W3	H477-19	2	L172	680	1	F	.	393.844	26.4406	20.0205	22.4271	0.00486342
W3	H477-19	2	L172	680	2	F	.	367.638	27.3386	16.8469	22.1708	0.0045398
W3	H477-19	2	L172	680	3	F	.	135.924	14.1084	12.0858	12.9708	0.00167846
W3	H477-19	2	L172	680	4	F	.	273.804	21.9038	16.6895	18.469	0.00338109
W3	H477-19	2	L172	680	5	F	.	286.47	24.2614	10.9762	19.877	0.00353749
W3	H477-19	2	L172	680	6	F	.	411.865	31.5407	15.6483	23.5063	0.00508594
W3	H477-19	2	L172	680	7	F	.	453.131	24.7593	23.2537	23.8662	0.00559552
W3	H477-19	2	L172	680	8	F	.	1183.21	53.3458	27.7239	37.8941	0.0146109
W3	H477-19	2	L172	680	9	F	.	398.118	31.9144	15.8615	22.7125	0.00491619
W3	H477-19	2	L172	680	10	F	.	349.669	31.1391	14.4625	23.3332	0.00431791
W3	H477-19	3	L172	680	1	F	.	768.999	64.7936	13.9736	33.9684	0.00949605
W3	H477-19	3	L172	680	2	F	.	691.95	49.8184	16.999	31.1382	0.0085446
W3	H477-19	3	L172	680	3	F	.	1550.79	56.9534	36.2602	46.2133	0.0191501
W3	H477-19	3	L172	680	4	F	.	399.817	47.882	12.4136	25.7809	0.00493717
W3	H477-19	3	L172	680	5	F	.	485.876	42.2572	15.8915	26.2046	0.00599988
W3	H477-19	3	L172	680	6	F	.	1145.49	59.6786	22.7868	44.3188	0.0141452
W3	H477-19	3	L172	680	7	F	.	1105.95	48.6849	31.0011	36.9436	0.0136569
W3	H477-19	3	L172	680	8	F	.	410.861	34.5139	12.1982	24.5573	0.00507354
W3	H477-19	3	L172	680	9	F	.	416.318	38.9307	12.3294	24.6038	0.00514094
W3	H477-19	3	L172	680	10	F	.	1184.85	63.2205	24.9596	42.6051	0.0146313
W3	H769-19	1	L178	680	1	M	.	631.331	31.4483	25.1109	28.1796	0.00779406
W3	H769-19	1	L178	680	2	M	.	385.061	33.5771	15.1427	23.0937	0.00475374
W3	H769-19	1	L178	680	3	M	.	200.487	22.1753	11.724	15.5816	0.0024751
W3	H769-19	1	L178	680	4	M	.	416.888	33.9467	12.9988	23.3456	0.00514666
W3	H769-19	1	L178	680	5	M	.	425.591	30.3457	19.4291	23.072	0.0052541
W3	H769-19	1	L178	680	6	M	.	604.371	40.245	18.8288	28.001	0.00746123
W3	H769-19	1	L178	680	7	M	.	817.27	51.5187	15.6322	35.8284	0.0100895
W3	H769-19	1	L178	680	8	M	.	1307.24	75.9174	18.1732	42.716	0.0161384
W3	H769-19	1	L178	680	9	M	.	1043.12	50.4005	24.282	36.0966	0.0128778
W3	H769-19	1	L178	680	10	M	.	1155.83	49.7337	27.9457	37.4825	0.0142692
W3	H769-19	2	L178	680	1	M	.	1598.28	72.3771	32.5729	48.5327	0.0197315
W3	H769-19	2	L178	680	2	M	.	3747.23	86.839	49.6759	68.1993	0.0462612
W3	H769-19	2	L178	680	3	M	.	1889.23	56.0102	40.4049	49.3065	0.0233234
W3	H769-19	2	L178	680	4	M	.	1514.24	50.2137	36.0319	44.8892	0.0186939
W3	H769-19	2	L178	680	5	M	.	1008.49	49.6702	27.3478	35.3768	0.0124502
W3	H769-19	2	L178	680	6	M	.	693.954	31.736	27.2118	29.5294	0.00856717
W3	H769-19	2	L178	680	7	M	.	626.645	39.573	19.8571	29.3749	0.0077362
W3	H769-19	2	L178	680	8	M	.	777.873	40.9301	23.0112	31.0434	0.00960318
W3	H769-19	2	L178	680	9	M	.	1382.37	51.4001	34.4051	41.69	0.017066
W3	H769-19	2	L178	680	10	M	.	1108.32	50.0423	26.5722	37.1336	0.0136827
W3	H769-19	3	L178	680	1	M	.	1757.91	56.0474	38.4217	47.5298	0.0217021
W3	H769-19	3	L178	680	2	M	.	2425.34	75.1954	40.1495	56.5258	0.0299419
W3	H769-19	3	L178	680	3	M	.	2740.28	91.6234	33.3019	61.6191	0.03383
W3	H769-19	3	L178	680	4	M	.	653.321	33.3069	23.9521	29.0127	0.00806554
W3	H769-19	3	L178	680	5	M	.	840.264	37.0432	29.179	32.3813	0.0103734
W3	H769-19	3	L178	680	6	M	.	648.764	36.5647	21.8995	29.3025	0.00800927
W3	H769-19	3	L178	680	7	M	.	1935.66	64.2937	31.003	51.9477	0.0238965
W3	H769-19	3	L178	680	8	M	.	608.337	34.4948	21.7674	28.1481	0.00751018
W3	H769-19	3	L178	680	9	M	.	1539.73	54.8863	36.4741	44.7435	0.0190086
W3	H769-19	3	L178	680	10	M	.	2148.38	66.4222	45.2748	52.6532	0.0265226
W3	H736-19	1	L7	709	1	F	3.08	566.854	33.8783	17.5269	27.4853	0.00699806
W3	H736-19	1	L7	709	2	F	3.08	1314.01	55.126	31.162	40.0213	0.016222
W3	H736-19	1	L7	709	3	F	3.08	959.975	43.2405	25.5667	34.327	0.0118513
W3	H736-19	1	L7	709	4	F	3.08	669.235	42.0571	20.1455	29.0882	0.00826199
W3	H736-19	1	L7	709	5	F	3.08	1299.07	49.6829	31.9777	39.959	0.0160376
W3	H736-19	1	L7	709	6	F	3.08	356.865	34.7058	13.1083	23.2535	0.00440565
W3	H736-19	1	L7	709	7	F	3.08	330.6	28.6374	11.7678	21.6094	0.0040814
W3	H736-19	1	L7	709	8	F	3.08	944.216	44.503	22.2188	34.8609	0.0116568
W3	H736-19	1	L7	709	9	F	3.08	1064.31	46.2841	27.0576	35.8634	0.0131394
W3	H736-19	1	L7	709	10	F	3.08	617.298	39.1204	17.3557	28.9028	0.00762081
W3	H736-19	2	L7	709	1	F	3.08	1115.25	47.8119	28.486	37.3381	0.0137682
W3	H736-19	2	L7	709	2	F	3.08	611.195	32.902	24.3958	27.354	0.00754547
W3	H736-19	2	L7	709	3	F	3.08	1247.93	43.7137	35.728	39.6144	0.0154063
W3	H736-19	2	L7	709	4	F	3.08	690.633	45.6226	20.7419	29.1593	0.00852616
W3	H736-19	2	L7	709	5	F	3.08	842.376	49.9757	24.309	31.9507	0.0103995
W3	H736-19	2	L7	709	6	F	3.08	317.133	24.6117	16.5934	19.8633	0.00391515
W3	H736-19	2	L7	709	7	F	3.08	703.07	42.0892	20.2074	30.6814	0.0086797
W3	H736-19	2	L7	709	8	F	3.08	448.225	32.4148	15.4057	24.858	0.00553353
W3	H736-19	2	L7	709	9	F	3.08	1253.47	45.489	32.383	40.145	0.0154746
W3	H736-19	2	L7	709	10	F	3.08	1563.24	49.9257	37.4659	45.0231	0.0192989
W3	H736-19	3	L7	709	1	F	3.08	381.353	32.0501	16.0475	22.9705	0.00470797
W3	H736-19	3	L7	709	2	F	3.08	602.595	39.0605	17.6784	28.1647	0.00743929
W3	H736-19	3	L7	709	3	F	3.08	609.727	35.3261	23.7215	27.7535	0.00752735
W3	H736-19	3	L7	709	4	F	3.08	892.098	43.3041	25.5954	33.4647	0.0110133
W3	H736-19	3	L7	709	5	F	3.08	520.17	32.4295	18.7362	26.2365	0.00642172
W3	H736-19	3	L7	709	6	F	3.08	429.042	34.4919	17.0745	24.7884	0.0052967
W3	H736-19	3	L7	709	7	F	3.08	1201.46	49.5802	27.2794	38.6629	0.0148325
W3	H736-19	3	L7	709	8	F	3.08	928.019	47.693	24.2863	34.8878	0.0114568
W3	H736-19	3	L7	709	9	F	3.08	493.545	37.6425	15.7438	26.9518	0.00609302
W3	H736-19	3	L7	709	10	F	3.08	437.565	29.66	18.3719	24.8217	0.00540192
W3	H737-19	1	L8	709	1	F	3.85	897.171	41.9553	26.9661	33.7981	0.011076
W3	H737-19	1	L8	709	2	F	3.85	383.207	29.8771	16.086	22.7321	0.00473086
W3	H737-19	1	L8	709	3	F	3.85	622.345	36.8952	21.001	28.9614	0.00768311
W3	H737-19	1	L8	709	4	F	3.85	1862.06	55.6823	44.0607	48.9725	0.022988
W3	H737-19	1	L8	709	5	F	3.85	1021.36	39.7988	31.2429	35.4492	0.0126092
W3	H737-19	1	L8	709	6	F	3.85	1795.6	53.9974	42.9291	48.3969	0.0221675
W3	H737-19	1	L8	709	7	F	3.85	282.732	24.2942	16.0668	18.6731	0.00349044
W3	H737-19	1	L8	709	8	F	3.85	548.16	32.8962	18.2072	26.2184	0.00676727
W3	H737-19	1	L8	709	9	F	3.85	672.788	35.023	25.7133	29.4228	0.00830586
W3	H737-19	1	L8	709	10	F	3.85	1076.88	47.2204	27.8197	37.0574	0.0132945
W3	H737-19	2	L8	709	1	F	3.85	828.188	38.6926	25.7693	32.8632	0.0102243
W3	H737-19	2	L8	709	2	F	3.85	595.513	34.4482	20.5423	27.307	0.00735187
W3	H737-19	2	L8	709	3	F	3.85	960.026	43.8783	29.1437	34.6076	0.0118519
W3	H737-19	2	L8	709	4	F	3.85	738.115	32.3384	28.9286	30.5915	0.00911235
W3	H737-19	2	L8	709	5	F	3.85	1288.9	45.5119	35.8833	40.1751	0.0159121
W3	H737-19	2	L8	709	6	F	3.85	2309.49	68.4083	43.0243	53.9083	0.0285117
W3	H737-19	2	L8	709	7	F	3.85	964.738	43.7534	29.3637	34.5936	0.0119101
W3	H737-19	2	L8	709	8	F	3.85	166.292	26.2819	6.43671	14.7134	0.00205294
W3	H737-19	2	L8	709	9	F	3.85	1614.97	58.2803	38.0524	46.0862	0.0199375
W3	H737-19	2	L8	709	10	F	3.85	319.116	21.9488	17.722	19.8302	0.00393962
W3	H737-19	3	L8	709	1	F	3.85	2215.17	72.6546	39.4831	55.1687	0.0273472
W3	H737-19	3	L8	709	2	F	3.85	2165.55	59.736	46.6518	52.4365	0.0267347
W3	H737-19	3	L8	709	3	F	3.85	519.037	47.3095	9.95026	27.1055	0.00640773
W3	H737-19	3	L8	709	4	F	3.85	2710.95	76.1771	47.4736	58.6167	0.0334679
W3	H737-19	3	L8	709	5	F	3.85	2156.43	62.106	44.9448	52.8978	0.0266221
W3	H737-19	3	L8	709	6	F	3.85	898.278	64.9704	19.5283	43.6675	0.0110896
W3	H737-19	3	L8	709	7	F	3.85	404.528	33.8916	16.3676	24.2819	0.00499407
W3	H737-19	3	L8	709	8	F	3.85	689.01	39.4648	22.5341	29.0266	0.00850613
W3	H737-19	3	L8	709	9	F	3.85	1737.51	70.3589	34.3298	55.6457	0.0214504
W3	H737-19	3	L8	709	10	F	3.85	765.873	45.1623	21.2521	30.828	0.00945504
W3	H773-19	1	L202	715	1	M	.	1916.52	63.649	37.1515	52.6965	0.0236603
W3	H773-19	1	L202	715	2	M	.	2372.65	66.4361	48.5728	54.7791	0.0292915
W3	H773-19	1	L202	715	3	M	.	1079.81	46.0921	27.9881	36.4321	0.0133308
W3	H773-19	1	L202	715	4	M	.	3101.09	76.9234	54.0784	62.9991	0.0382843
W3	H773-19	1	L202	715	5	M	.	920.397	46.5922	22.5049	33.8902	0.0113627
W3	H773-19	1	L202	715	6	M	.	1013.28	45.8568	25.4617	36.1551	0.0125093
W3	H773-19	1	L202	715	7	M	.	857.362	50.5245	21.3186	34.3182	0.0105845
W3	H773-19	1	L202	715	8	M	.	144.121	18.2058	8.99905	14.1551	0.00177923
W3	H773-19	1	L202	715	9	M	.	3427.85	70.6063	58.648	65.8284	0.0423183
W3	H773-19	1	L202	715	10	M	.	439.393	40.9899	14.7577	24.7072	0.00542449
W3	H773-19	2	L202	715	1	M	.	571.669	33.342	20.6511	26.9955	0.0070575
W3	H773-19	2	L202	715	2	M	.	1232.07	49.7707	31.2297	39.4014	0.0152105
W3	H773-19	2	L202	715	3	M	.	736.622	34.781	27.666	30.2997	0.00909391
W3	H773-19	2	L202	715	4	M	.	1077.42	41.8832	30.2024	36.4287	0.0133012
W3	H773-19	2	L202	715	5	M	.	1067.58	45.1597	30.0519	36.2773	0.0131798
W3	H773-19	2	L202	715	6	M	.	1207.79	50.9763	31.8862	38.6095	0.0149107
W3	H773-19	2	L202	715	7	M	.	1009.83	42.7506	31.0316	35.51	0.0124667
W3	H773-19	2	L202	715	8	M	.	502.196	33.5653	16.2453	25.4355	0.00619983
W3	H773-19	2	L202	715	9	M	.	665.45	36.5869	24.1368	28.7672	0.00821526
W3	H773-19	2	L202	715	10	M	.	1199.03	50.7586	28.4805	38.3636	0.0148026
W3	H773-19	3	L202	715	1	M	.	558.202	32.4016	17.5907	27.3439	0.00689125
W3	H773-19	3	L202	715	2	M	.	1252.49	51.8892	29.5626	41.4309	0.0154626
W3	H773-19	3	L202	715	3	M	.	1057.05	39.8996	31.9849	36.3806	0.0130498
W3	H773-19	3	L202	715	4	M	.	877.55	37.8461	28.5198	33.0412	0.0108337
W3	H773-19	3	L202	715	5	M	.	1021.65	41.5932	27.6958	35.6317	0.0126127
W3	H773-19	3	L202	715	6	M	.	577.36	40.0853	18.3474	27.2673	0.00712776
W3	H773-19	3	L202	715	7	M	.	438.543	26.2269	20.5655	23.6469	0.005414
W3	H773-19	3	L202	715	8	M	.	145.795	20.3547	7.83007	14.3322	0.0017999
W3	H773-19	3	L202	715	9	M	.	1440.85	50.0783	36.9858	42.7748	0.0177879
W3	H773-19	3	L202	715	10	M	.	725.24	36.0737	25.3721	30.0304	0.00895341
W3	H774-19	1	L204	715	1	M	.	3299.95	87.6399	46.625	64.1463	0.0407394
W3	H774-19	1	L204	715	2	M	.	786.087	39.5704	23.8109	31.4669	0.00970458
W3	H774-19	1	L204	715	3	M	.	1007.48	51.1067	24.6749	35.3054	0.0124378
W3	H774-19	1	L204	715	4	M	.	957.657	39.3429	29.6487	34.6708	0.0118227
W3	H774-19	1	L204	715	5	M	.	2618.02	75.896	43.5611	58.2174	0.0323206
W3	H774-19	1	L204	715	6	M	.	1416.05	49.0226	34.5168	42.1346	0.0174818
W3	H774-19	1	L204	715	7	M	.	4217.47	94.3352	58.576	73.189	0.0520665
W3	H774-19	1	L204	715	8	M	.	1021.7	48.5646	24.6358	40.2134	0.0126133
W3	H774-19	1	L204	715	9	M	.	3203.91	67.2541	59.2839	63.6432	0.0395536
W3	H774-19	1	L204	715	10	M	.	1085.99	55.1358	23.1813	39.0949	0.0134071
W3	H774-19	2	L204	715	1	M	.	1771.12	68.362	27.2794	52.0979	0.0218652
W3	H774-19	2	L204	715	2	M	.	1610.44	51.1407	41.7464	45.5082	0.0198816
W3	H774-19	2	L204	715	3	M	.	892.073	61.7748	19.7902	42.636	0.011013
W3	H774-19	2	L204	715	4	M	.	1647.77	51.3969	39.6097	46.2863	0.0203425
W3	H774-19	2	L204	715	5	M	.	842.711	55.0861	21.7775	35.8317	0.0104036
W3	H774-19	2	L204	715	6	M	.	811.116	45.5605	20.4456	31.823	0.0100136
W3	H774-19	2	L204	715	7	M	.	2695.71	83.1898	45.7455	58.2011	0.0332797
W3	H774-19	2	L204	715	8	M	.	4702.93	104.539	54.9794	76.0391	0.0580597
W3	H774-19	2	L204	715	9	M	.	534.023	33.8255	19.3747	27.0933	0.00659275
W3	H774-19	2	L204	715	10	M	.	1768.26	85.5893	23.9161	54.3041	0.0218299
W3	H774-19	3	L204	715	1	M	.	1603.79	59.8009	35.9149	46.6846	0.0197995
W3	H774-19	3	L204	715	2	M	.	1955.61	59.637	40.6806	50.3434	0.0241429
W3	H774-19	3	L204	715	3	M	.	1116.17	42.4229	34.2198	37.3973	0.0137796
W3	H774-19	3	L204	715	4	M	.	1385.54	51.4742	32.2535	43.6745	0.0171051
W3	H774-19	3	L204	715	5	M	.	2951.02	74.2497	49.7241	61.7808	0.0364316
W3	H774-19	3	L204	715	6	M	.	2338.56	64.7162	44.9666	54.7531	0.0288706
W3	H774-19	3	L204	715	7	M	.	1809.25	64.1582	39.4779	49.3456	0.022336
W3	H774-19	3	L204	715	8	M	.	1537.46	57.9846	36.4737	46.4392	0.0189807
W3	H774-19	3	L204	715	9	M	.	1218.5	49.1029	32.6818	38.7007	0.0150429
W3	H774-19	3	L204	715	10	M	.	1440.52	47.4432	37.6821	42.4608	0.0177838
W3	H775-19	1	L208	715	1	F	.	1573.41	51.6255	36.9036	45.0153	0.0194244
W3	H775-19	1	L208	715	2	F	.	1951.9	55.8612	44.6044	49.5763	0.0240971
W3	H775-19	1	L208	715	3	F	.	766.62	39.7988	25.8357	30.8353	0.00946426
W3	H775-19	1	L208	715	4	F	.	616.911	30.4418	24.2311	27.947	0.00761604
W3	H775-19	1	L208	715	5	F	.	915.041	44.1223	28.909	33.6677	0.0112966
W3	H775-19	1	L208	715	6	F	.	2922.95	68.0233	50.8886	60.6819	0.0360851
W3	H775-19	1	L208	715	7	F	.	3467.02	78.1574	54.51	65.7725	0.0428019
W3	H775-19	1	L208	715	8	F	.	5109.67	102.411	62.5373	79.5027	0.0630811
W3	H775-19	1	L208	715	9	F	.	3707.91	81.3076	58.5705	68.2906	0.0457757
W3	H775-19	1	L208	715	10	F	.	1978.48	57.0444	43.497	50.0202	0.0244252
W3	H775-19	2	L208	715	1	F	.	1651.48	56.1004	37.5181	46.4389	0.0203883
W3	H775-19	2	L208	715	2	F	.	2084.28	63.8655	40.6552	52.3347	0.0257314
W3	H775-19	2	L208	715	3	F	.	556.657	40.698	19.5829	26.9823	0.00687217
W3	H775-19	2	L208	715	4	F	.	824.222	43.1585	22.2541	32.8645	0.0101754
W3	H775-19	2	L208	715	5	F	.	1749.56	56.9197	41.5102	47.3632	0.0215991
W3	H775-19	2	L208	715	6	F	.	2415.89	63.0227	48.2761	55.4482	0.0298252
W3	H775-19	2	L208	715	7	F	.	664.497	32.2092	26.6129	29.0075	0.0082035
W3	H775-19	2	L208	715	8	F	.	530.444	30.333	23.2611	26.24	0.00654856
W3	H775-19	2	L208	715	9	F	.	1197.39	47.4576	31.8635	38.553	0.0147823
W3	H775-19	2	L208	715	10	F	.	1619.35	70.734	29.1878	47.5509	0.0199916
W3	H775-19	3	L208	715	1	F	.	1370.66	45.3654	36.8869	41.9225	0.0169214
W3	H775-19	3	L208	715	2	F	.	2918.32	87.117	45.0681	60.2634	0.0360279
W3	H775-19	3	L208	715	3	F	.	769.633	32.8797	29.3975	31.1332	0.00950145
W3	H775-19	3	L208	715	4	F	.	1133.73	50.5474	30.0022	37.208	0.0139964
W3	H775-19	3	L208	715	5	F	.	1220.72	53.8415	30.637	38.7928	0.0150703
W3	H775-19	3	L208	715	6	F	.	3198.76	73.2414	55.0783	63.4033	0.0394901
W3	H775-19	3	L208	715	7	F	.	2712.19	74.9581	47.1528	58.6733	0.0334832
W3	H775-19	3	L208	715	8	F	.	1547.79	63.0883	26.4892	47.7122	0.0191081
W3	H775-19	3	L208	715	9	F	.	925.419	51.7456	23.7063	34.1358	0.0114247
W3	H775-19	3	L208	715	10	F	.	1138.45	43.7887	30.1234	37.5588	0.0140546
W3	H776-19	1	L214	715	1	F	.	679.818	36.1108	24.5242	29.1451	0.00839265
W3	H776-19	1	L214	715	2	F	.	1009.52	42.2318	27.1588	35.1643	0.0124629
W3	H776-19	1	L214	715	3	F	.	1230.91	52.7007	31.8008	38.7764	0.0151962
W3	H776-19	1	L214	715	4	F	.	2017.31	55.4135	43.7181	50.3976	0.0249046
W3	H776-19	1	L214	715	5	F	.	1909.49	54.2407	42.5795	49.8012	0.0235735
W3	H776-19	1	L214	715	6	F	.	1685.19	54.0777	40.3644	46.7	0.0208044
W3	H776-19	1	L214	715	7	F	.	4056.12	79.6598	62.2848	71.4044	0.0500746
W3	H776-19	1	L214	715	8	F	.	895.652	42.1207	30.8051	33.5174	0.0110572
W3	H776-19	1	L214	715	9	F	.	1406.78	49.2885	36.9245	42.0681	0.0173674
W3	H776-19	1	L214	715	10	F	.	1909.24	64.0881	30.4976	51.1828	0.0235704
W3	H776-19	2	L214	715	1	F	.	637.717	33.9361	22.5049	28.4748	0.00787289
W3	H776-19	2	L214	715	2	F	.	1010.78	40.5753	29.8538	35.5748	0.0124785
W3	H776-19	2	L214	715	3	F	.	1317.77	63.1778	25.9327	48.9217	0.0162684
W3	H776-19	2	L214	715	4	F	.	960.129	43.764	24.7203	34.3523	0.0118532
W3	H776-19	2	L214	715	5	F	.	744.656	33.8011	28.419	30.5414	0.0091931
W3	H776-19	2	L214	715	6	F	.	1975.05	63.4412	38.6926	51.3079	0.0243829
W3	H776-19	2	L214	715	7	F	.	748.364	51.642	17.3379	30.7572	0.00923887
W3	H776-19	2	L214	715	8	F	.	2329.11	63.0029	46.4025	54.1966	0.0287539
W3	H776-19	2	L214	715	9	F	.	1756.44	59.188	34.0194	47.4951	0.021684
W3	H776-19	2	L214	715	10	F	.	994.042	48.5272	24.6692	38.2157	0.0122719
W3	H776-19	3	L214	715	1	F	.	802.18	43.4513	23.3919	31.7805	0.00990327
W3	H776-19	3	L214	715	2	F	.	2266.36	69.7848	41.0056	54.825	0.0279792
W3	H776-19	3	L214	715	3	F	.	1570.37	70.621	25.9863	46.4418	0.0193869
W3	H776-19	3	L214	715	4	F	.	1366.72	46.5769	30.528	41.1584	0.0168727
W3	H776-19	3	L214	715	5	F	.	652.781	37.2533	19.0497	28.7927	0.00805886
W3	H776-19	3	L214	715	6	F	.	506.265	33.8996	16.0025	26.9523	0.00625006
W3	H776-19	3	L214	715	7	F	.	749.522	36.6442	26.2112	30.7472	0.00925318
W3	H776-19	3	L214	715	8	F	.	674.23	42.7689	19.1017	28.7142	0.00832366
W3	H776-19	3	L214	715	9	F	.	1660.91	53.094	37.3323	46.4616	0.0205046
W3	H776-19	3	L214	715	10	F	.	951.168	49.5846	23.7578	34.5654	0.0117426
W3	H777-19	1	L220	717	1	F	.	1768.95	58.0124	34.7947	47.6253	0.0218385
W3	H777-19	1	L220	717	2	F	.	3824.65	92.4647	54.9081	68.0973	0.0472171
W3	H777-19	1	L220	717	3	F	.	778.491	41.0376	24.1411	30.9016	0.00961081
W3	H777-19	1	L220	717	4	F	.	823.527	43.5753	23.0833	32.0414	0.0101668
W3	H777-19	1	L220	717	5	F	.	1302.83	55.6793	27.7121	43.3272	0.016084
W3	H777-19	1	L220	717	6	F	.	2126.15	60.3502	44.0724	51.8775	0.0262483
W3	H777-19	1	L220	717	7	F	.	1207.25	47.9563	30.394	38.5759	0.014904
W3	H777-19	1	L220	717	8	F	.	960.49	38.2966	30.9739	34.7025	0.0118577
W3	H777-19	1	L220	717	9	F	.	917.848	41.2251	24.5635	33.5633	0.0113312
W3	H777-19	1	L220	717	10	F	.	1218.3	47.9797	33.1608	38.8559	0.0150404
W3	H777-19	2	L220	717	1	F	.	2425.7	60.5695	48.2096	55.4661	0.0299463
W3	H777-19	2	L220	717	2	F	.	1326.52	49.5937	35.0186	41.1476	0.0163765
W3	H777-19	2	L220	717	3	F	.	467.203	32.4263	19.894	24.3579	0.00576782
W3	H777-19	2	L220	717	4	F	.	1255.81	55.8509	28.699	43.7527	0.0155036
W3	H777-19	2	L220	717	5	F	.	1426.82	48.5418	37.353	42.8957	0.0176147
W3	H777-19	2	L220	717	6	F	.	879.198	56.6813	15.7266	42.0717	0.0108541
W3	H777-19	2	L220	717	7	F	.	1554.43	62.1109	29.3111	45.1495	0.0191901
W3	H777-19	2	L220	717	8	F	.	3165.54	77.69	49.2048	64.3415	0.03908
W3	H777-19	2	L220	717	9	F	.	1412.94	46.6631	38.9195	42.4892	0.0174433
W3	H777-19	2	L220	717	10	F	.	904.433	50.9834	20.2392	34.0125	0.0111656
W3	H777-19	3	L220	717	1	F	.	1086.89	48.782	28.3886	36.3074	0.0134182
W3	H777-19	3	L220	717	2	F	.	698.615	40.5042	23.5668	29.9153	0.00862471
W3	H777-19	3	L220	717	3	F	.	1499.56	59.4366	28.1312	45.7675	0.0185127
W3	H777-19	3	L220	717	4	F	.	822.6	44.6159	25.486	31.8597	0.0101554
W3	H777-19	3	L220	717	5	F	.	1789.63	63.6116	34.1192	48.8018	0.0220938
W3	H777-19	3	L220	717	6	F	.	1339.42	48.8732	34.3625	40.85	0.0165357
W3	H777-19	3	L220	717	7	F	.	2215.09	66.7435	38.972	52.5327	0.0273463
W3	H777-19	3	L220	717	8	F	.	1353.02	52.563	33.8346	42.273	0.0167036
W3	H777-19	3	L220	717	9	F	.	1182.53	40.9194	36.1835	38.5901	0.0145988
W3	H777-19	3	L220	717	10	F	.	786.087	43.731	25.1898	31.5432	0.00970458
W3	H778-19	1	L221	717	1	M	.	607.538	33.2117	23.6301	27.6446	0.00750033
W3	H778-19	1	L221	717	2	M	.	2491.26	65.7915	50.7168	56.3164	0.0307557
W3	H778-19	1	L221	717	3	M	.	876.262	41.604	25.6873	33.5755	0.0108178
W3	H778-19	1	L221	717	4	M	.	1434.7	51.8609	36.9162	42.3338	0.017712
W3	H778-19	1	L221	717	5	M	.	2068.78	57.2949	42.594	51.7184	0.02554
W3	H778-19	1	L221	717	6	M	.	578.853	30.7516	23.593	27.039	0.00714619
W3	H778-19	1	L221	717	7	M	.	891.068	40.8687	25.8427	33.5386	0.0110006
W3	H778-19	1	L221	717	8	M	.	1522.84	49.2415	36.5879	44.1147	0.0188001
W3	H778-19	1	L221	717	9	M	.	1252.49	56.3004	24.3915	41.4283	0.0154626
W3	H778-19	1	L221	717	10	M	.	1797.51	56.4126	37.6917	47.8561	0.022191
W3	H778-19	2	L221	717	1	M	.	1352.25	50.6695	35.1818	40.954	0.0166941
W3	H778-19	2	L221	717	2	M	.	1598.54	63.549	29.0024	45.8387	0.0197347
W3	H778-19	2	L221	717	3	M	.	2120.46	69.1243	37.3047	52.8901	0.026178
W3	H778-19	2	L221	717	4	M	.	2259.02	69.0637	39.1504	53.7655	0.0278886
W3	H778-19	2	L221	717	5	M	.	1633.77	58.8713	40.1902	45.9392	0.0201696
W3	H778-19	2	L221	717	6	M	.	1162.91	49.6899	27.4211	40.2329	0.0143566
W3	H778-19	2	L221	717	7	M	.	876.056	51.049	20.5498	33.3295	0.0108153
W3	H778-19	2	L221	717	8	M	.	1003.49	52.9369	28.6068	34.8195	0.0123885
W3	H778-19	2	L221	717	9	M	.	1293.48	53.2751	28.1806	39.5355	0.0159686
W3	H778-19	2	L221	717	10	M	.	3215.6	71.7841	54.9794	63.5825	0.039698
W3	H778-19	3	L221	717	1	M	.	1111.07	49.0646	28.3192	37.0466	0.0137167
W3	H778-19	3	L221	717	2	M	.	1428.34	59.9267	29.4989	44.6245	0.0176334
W3	H778-19	3	L221	717	3	M	.	729.515	34.2818	25.3218	30.4125	0.00900618
W3	H778-19	3	L221	717	4	M	.	2644.42	63.8123	53.5975	58.056	0.0326465
W3	H778-19	3	L221	717	5	M	.	1128.53	53.4076	27.3275	45.5599	0.0139322
W3	H778-19	3	L221	717	6	M	.	1975.39	63.8038	34.1821	51.5386	0.024387
W3	H778-19	3	L221	717	7	M	.	2124.4	70.4736	40.7226	52.3639	0.0262267
W3	H778-19	3	L221	717	8	M	.	973.133	46.8402	26.0753	36.3555	0.0120138
W3	H778-19	3	L221	717	9	M	.	1034.08	42.882	30.4976	35.8618	0.0127662
W3	H778-19	3	L221	717	10	M	.	2127.31	55.0405	48.1471	51.7928	0.0262626
W3	H474-19	1	L222	717	1	F	.	443.168	27.7577	19.3663	23.9145	0.0054725
W3	H474-19	1	L222	717	2	F	.	1512.51	50.302	37.7623	43.9679	0.0186774
W3	H474-19	1	L222	717	3	F	.	473.004	30.9367	17.9363	24.9323	0.00584093
W3	H474-19	1	L222	717	4	F	.	760.581	36.2837	24.6091	30.898	0.0093921
W3	H474-19	1	L222	717	5	F	.	556.541	29.0174	23.2493	26.0234	0.00687249
W3	H474-19	1	L222	717	6	F	.	334.094	22.7501	17.6126	20.423	0.00412559
W3	H474-19	1	L222	717	7	F	.	496.662	34.8332	20.1959	25.5874	0.00613307
W3	H474-19	1	L222	717	8	F	.	644.557	33.5426	23.0089	28.427	0.00795936
W3	H474-19	1	L222	717	9	F	.	275.941	25.4802	13.6615	19.214	0.00340747
[truncated: 1,025 more rows]

## Sheet: Longissimus_dorsi_Piglets
ID_Cel_Musc	Sex	Weight D14 (kg)	Area	Diameter (max)	Diameter (min)	Diameter (mean)	Per-Area
1	F	.	180.222	25.2061	9.48251	15.1004	0.00222492
2	F	.	469.881	30.7516	17.3572	25.007	0.00580088
3	F	.	198.633	19.3255	12.5534	15.7127	0.00245221
4	F	.	404.863	25.3421	19.8986	22.4492	0.0049982
5	F	.	548.881	39.1333	17.4555	26.3776	0.00677617
6	F	.	515.895	32.4905	19.2266	26.5796	0.00636895
7	F	.	633.211	36.5393	21.2527	28.2174	0.00781726
8	F	.	544.194	30.8932	21.7248	26.1413	0.00671831
9	F	.	257.343	23.2373	12.7185	17.7597	0.003177
10	F	.	469.082	32.0782	17.9981	24.8475	0.00579102
1	F	.	800.224	42.2979	24.0551	31.4579	0.00987911
2	F	.	504.282	29.1101	21.2266	25.2881	0.00622558
3	F	.	884.399	50.1649	25.6767	32.8301	0.0109183
4	F	.	511.492	31.9527	22.1961	25.4909	0.00631459
5	F	.	317.571	23.6677	14.4759	20.3088	0.00392055
6	F	.	958.327	49.962	23.5099	33.7808	0.011831
7	F	.	546.074	36.7288	17.6251	26.7315	0.00674152
8	F	.	558.228	28.4099	24.8853	26.5443	0.00689156
9	F	.	486.669	32.8123	18.9378	24.9803	0.00600814
10	F	.	789.254	42.9156	22.0314	31.4135	0.00974368
1	F	.	476.241	30.0742	20.613	24.977	0.0058794
2	F	.	272.38	27.7613	12.5882	18.069	0.00336265
3	F	.	249.798	22.8095	12.7134	17.4042	0.00308386
4	F	.	664.214	38.6139	23.0677	28.6389	0.0082
5	F	.	406.562	26.1069	20.0404	22.7813	0.00501918
6	F	.	547.181	41.1647	16.2698	26.7422	0.00675519
7	F	.	321.382	27.8945	16.0612	21.517	0.0039676
8	F	.	351.071	29.8529	16.7379	21.9579	0.00433413
9	F	.	811.296	41.7908	24.3583	31.8581	0.0100158
10	F	.	297.898	24.8367	13.8086	19.0632	0.00367768
1	M	.	245.395	23.2012	13.583	17.2177	0.0030295
2	M	.	358.513	22.1573	18.8192	21.0293	0.004426
3	M	.	273.539	22.7371	15.6478	18.3662	0.00337696
4	M	.	165.262	15.4724	12.9104	14.4272	0.00204022
5	M	.	272.38	26.5121	13.3805	18.1177	0.00336265
6	M	.	390.391	27.2898	18.9025	22.5354	0.00481955
7	M	.	255.128	23.7686	13.5564	17.4927	0.00314966
8	M	.	412.974	25.336	20.6523	23.0342	0.00509834
9	M	.	281.573	22.1247	16.0499	18.6679	0.00347614
10	M	.	316.644	24.4047	16.8368	20.2679	0.00390911
1	M	.	180.428	18.6038	11.4653	14.978	0.00222746
2	M	.	226.546	21.0089	13.5564	16.7234	0.0027968
3	M	.	264.166	21.448	15.6445	18.1671	0.00326124
4	M	.	230.743	19.8649	14.5743	16.9212	0.00284862
5	M	.	270.037	26.2171	13.1397	18.0384	0.00333372
6	M	.	209.268	17.9444	14.7839	16.1747	0.0025835
7	M	.	252.991	20.6828	15.0745	17.7071	0.00312328
8	M	.	172.06	18.4118	10.7704	14.5904	0.00212415
9	M	.	238.648	21.6035	14.1248	17.1931	0.00294621
10	M	.	197.474	19.6878	12.6769	15.5509	0.0024379
1	M	.	140.516	18.2918	10.6369	13.5127	0.00173473
2	M	.	185.552	18.6087	10.9776	15.5694	0.00229072
3	M	.	223.353	18.7822	14.5415	16.6351	0.00275739
4	M	.	322.798	25.8118	14.5707	20.9607	0.00398508
5	M	.	161.064	18.7493	11.8789	14.1948	0.00198841
6	M	.	278.2	25.6873	14.9579	18.2794	0.00343449
7	M	.	235.404	26.9365	10.7943	16.9397	0.00290616
8	M	.	253.48	25.8367	12.7417	18.0243	0.00312932
9	M	.	374.658	29.921	16.807	22.719	0.00462532
10	M	.	215.782	20.8218	13.4429	16.372	0.00266393
1	F	.	264.707	25.5506	12.8624	18.1156	0.00326792
2	F	.	152.979	17.9293	11.3297	13.9216	0.00188859
3	F	.	168.455	22.5489	9.00048	15.0389	0.00207964
4	F	.	230.228	19.2614	15.0745	16.9414	0.00284226
5	F	.	169.459	19.3108	10.3024	14.9261	0.00209204
6	F	.	284.946	24.7499	14.1156	18.8021	0.00351778
7	F	.	181.072	20.6155	11.1325	14.9934	0.00223541
8	F	.	295.581	25.6276	16.074	18.9769	0.00364907
9	F	.	206.796	21.5409	11.6292	16.2194	0.00255298
10	F	.	269.187	25.6391	14.0636	18.0724	0.00332323
1	F	.	269.96	29.5525	11.9438	20.5398	0.00333277
2	F	.	160.987	15.528	12.7266	14.1443	0.00198745
3	F	.	261.54	21.7585	14.4108	18.0232	0.00322882
4	F	.	211.791	21.3186	12.2471	16.2036	0.00261465
5	F	.	175.021	19.2808	11.7678	14.698	0.0021607
6	F	.	270.114	27.2837	13.0611	18.8716	0.00333468
7	F	.	191.14	19.5217	12.4069	15.2309	0.0023597
8	F	.	199.431	19.5487	14.1839	15.6795	0.00246206
9	F	.	171.442	18.3312	11.9438	14.5561	0.00211652
10	F	.	236.022	23.1167	12.8474	17.0624	0.00291379
1	F	.	160.755	15.2317	12.9353	14.2569	0.00198459
2	F	.	156.378	19.2326	9.69333	14.1738	0.00193055
3	F	.	127.023	14.9932	9.60259	12.731	0.00156815
4	F	.	105.883	17.2231	7.25659	12.8209	0.00130716
5	F	.	391.601	29.5155	19.7244	22.8503	0.00483449
6	F	.	231.747	24.205	11.1775	17.1535	0.00286102
7	F	.	129.135	15.3588	11.0536	12.8789	0.00159422
8	F	.	179.527	24.3583	9.28632	14.7433	0.00221633
9	F	.	142.061	18.5379	9.3292	13.4274	0.0017538
10	F	.	202.908	20.2653	11.196	16.1218	0.00250498
1	M	.	160.045	18.5398	9.78725	14.1384	0.00197633
2	M	.	130.955	16.6192	10.4475	13.0825	0.00161711
3	M	.	103.925	14.2545	8.93041	11.5066	0.00128332
4	M	.	129.514	14.2834	10.9528	12.7824	0.00159931
5	M	.	128.355	14.1575	11.0336	12.7816	0.001585
6	M	.	172.762	17.9335	12.0378	14.6549	0.00213336
7	M	.	83.4593	14.9981	7.10328	11.2221	0.0010306
8	M	.	75.7878	11.7038	7.4448	9.65933	0.00093587
9	M	.	72.3125	11.108	6.85429	9.34631	0.00089295
1	M	.	150.237	17.8067	10.5566	13.9359	0.00185521
2	M	.	177.01	18.8168	11.7401	14.8567	0.00218582
3	M	.	72.8531	12.454	6.82606	9.40176	0.00089963
4	M	.	312.934	21.8473	16.7972	19.7458	0.00386428
5	M	.	149.542	16.9573	11.293	13.8724	0.00184663
6	M	.	226.359	21.6431	13.318	16.5458	0.00279521
7	M	.	197.965	20.7281	12.8538	15.5661	0.00244458
8	M	.	78.0789	12.7573	6.80907	9.69776	0.00096416
1	M	.	414.156	24.7619	20.2061	22.793	0.00511423
2	M	.	116.333	15.0187	9.35557	12.2918	0.00143655
3	M	.	130.827	14.6394	11.5533	12.7428	0.00161552
4	M	.	230.53	18.3696	14.9586	16.9472	0.00284671
5	M	.	161.924	16.9049	12.3711	14.2003	0.00199953
6	M	.	115.896	14.8532	10.2999	12.1436	0.00143114
7	M	.	88.7881	12.6793	8.05756	10.4304	0.0010964
8	M	.	77.7185	10.9915	8.75869	9.76159	0.00095971
9	M	.	152.502	16.8477	11.8731	13.6785	0.00188318
10	M	.	47.3416	9.03644	6.54497	7.57125	0.0005846
1	.	.	194.901	16.8163	13.7508	15.4948	0.00240675
2	.	.	235.241	23.5993	12.8397	16.8514	0.00290489
3	.	.	126.399	14.25	10.8915	12.5913	0.00156084
4	.	.	201.492	22.7823	12.5805	15.7964	0.00248813
5	.	.	110.078	14.7096	8.61794	11.8518	0.0013593
6	.	.	154.819	15.4371	12.4612	13.9058	0.00191179
7	.	.	152.708	17.2247	10.4377	14.2873	0.00188573
8	.	.	100.373	12.4167	9.34042	11.162	0.00123945
9	.	.	131.187	15.6787	10.9104	12.9116	0.00161997
10	.	.	119.165	14.1384	10.6356	12.3917	0.00147151
1	.	.	197.321	17.8558	12.8808	15.9344	0.00243663
2	.	.	206.331	17.355	14.2156	16.0205	0.00254789
3	.	.	149.387	15.3836	11.7696	13.6749	0.00184472
4	.	.	214.801	18.6595	14.4625	16.364	0.00265248
5	.	.	166.97	15.8022	12.3053	14.4001	0.00206184
6	.	.	125.163	16.5408	10.3746	12.4819	0.00154558
7	.	.	250.738	21.3159	13.8245	17.5591	0.00309626
8	.	.	157.316	16.444	11.739	13.9814	0.00194263
9	.	.	197.012	20.5879	13.1223	15.5096	0.00243282
10	.	.	239.617	23.0787	13.0031	17.1283	0.00295893
1	.	.	233.49	21.8408	14.123	16.9071	0.00288327
2	.	.	198.377	19.4247	11.2861	15.7751	0.00244967
3	.	.	184.656	17.6126	12.2718	15.1034	0.00228023
4	.	.	125.498	16.5073	9.15812	12.5318	0.00154972
5	.	.	118.315	14.8246	10.2686	12.2289	0.00146102
6	.	.	280.883	23.7255	13.4775	18.4772	0.00346851
7	.	.	171.166	19.3868	11.1253	14.7948	0.00211366
8	.	.	175.44	21.4519	10.667	14.9836	0.00216643
9	.	.	185.891	18.4095	11.7663	15.1829	0.00229549
10	.	.	230.118	20.9768	12.603	16.7407	0.00284163
1	.	.	251.806	21.0236	14.9846	17.6312	0.00310866
2	.	.	362.376	26.5955	17.722	22.1807	0.00447368
3	.	.	563.79	41.3199	19.8071	27.843	0.00696023
4	.	.	364.384	24.0856	18.0303	21.6816	0.00449848
5	.	.	380.915	26.3933	17.0367	21.9865	0.00470256
6	.	.	275.522	22.4298	15.0429	18.3776	0.00340143
7	.	.	221.164	22.9288	12.3466	16.6128	0.00273036
8	.	.	386.58	30.9115	13.6633	22.6542	0.0047725
9	.	.	257.703	25.0709	12.4979	17.4736	0.00318145
10	.	.	349.269	34.8642	12.2818	22.1377	0.00431187
1	.	.	364.77	28.542	15.711	22.5553	0.00450324
2	.	.	415.188	32.6068	15.3286	23.7837	0.00512568
3	.	.	430.896	29.6269	16.5406	24.5365	0.00531959
4	.	.	377.697	27.2189	16.6027	22.7407	0.00466283
5	.	.	438.054	26.2799	18.7884	23.6258	0.00540796
6	.	.	397.163	30.3864	17.8147	22.9648	0.00490315
7	.	.	273.771	23.409	16.0033	18.4729	0.00337982
8	.	.	332.248	24.1278	15.934	20.2983	0.00410175
9	.	.	523.8	37.891	18.4453	26.1241	0.00646654
10	.	.	461.383	34.149	15.8895	25.4807	0.00569597
1	.	.	304.361	27.8774	13.8086	19.2801	0.00375747
2	.	.	401.541	29.526	15.4457	23.4171	0.00495719
3	.	.	417.48	29.5015	16.7886	23.2603	0.00515397
4	.	.	174.918	17.3779	12.5164	14.7288	0.00215943
5	.	.	252.064	25.2219	11.4124	17.5019	0.00311183
6	.	.	202.676	24.8848	10.007	15.9358	0.00250212
7	.	.	203.551	17.9357	14.7088	15.8943	0.00251293
8	.	.	275.264	24.5939	14.8126	18.3238	0.00339825
9	.	.	136.499	17.3163	9.92434	13.5261	0.00168514
10	.	.	469.16	31.0017	15.6215	24.8205	0.00579198
1	.	.	169.073	20.0166	10.5189	14.7573	0.00208727
2	.	.	119.633	16.0668	8.66522	12.4983	0.00147692
3	.	.	139.769	15.311	11.3569	13.3762	0.00172551
4	.	.	161.76	17.3735	11.6125	14.1931	0.00199699
5	.	.	116.878	14.5955	8.96464	12.3542	0.0014429
6	.	.	138.688	14.9545	12.0018	13.1394	0.00171216
7	.	.	107.222	13.4917	9.14803	11.7159	0.00132369
8	.	.	188.436	19.4966	12.6566	15.3944	0.00232632
9	.	.	105.265	12.0617	10.5042	11.5015	0.00129954
10	.	.	181.02	16.6886	13.7675	15.0516	0.00223477
1	.	.	77.9701	12.0809	7.99442	9.68714	0.00096257
2	.	.	110.621	14.7281	8.61904	11.7588	0.00136566
3	.	.	183.879	19.0416	12.7589	14.9604	0.00227006
4	.	.	215.808	18.4118	14.9372	16.3926	0.00266424
5	.	.	443.049	25.3893	22.298	23.6203	0.00546964
6	.	.	191.913	18.1732	12.4628	15.3926	0.00236924
7	.	.	548.366	35.0616	20.1666	26.6795	0.00676981
8	.	.	474.31	29.0321	21.1244	24.7509	0.00585556
9	.	.	135.366	17.3022	9.6614	13.2523	0.00167115
10	.	.	192.041	18.4258	12.1415	15.7449	0.00237083
1	.	.	215.782	19.4059	13.6407	16.2917	0.00266393
2	.	.	155.142	21.4288	8.05858	14.0284	0.00191529
3	.	.	173.707	18.946	10.6406	14.9382	0.00214449
4	.	.	164.232	21.9441	10.3012	14.3604	0.00202751
5	.	.	238.416	19.4033	15.311	17.2848	0.00294335
6	.	.	225.876	19.6643	15.1665	16.7571	0.00278854
7	.	.	173.965	16.1571	12.8414	14.593	0.00214767
8	.	.	202.985	21.3668	11.4552	15.8686	0.00250593
9	.	.	210.246	22.3948	10.5189	16.0894	0.00259558
10	.	.	194.256	22.5226	9.76083	15.5926	0.00239817
1	.	.	118.165	15.089	9.20835	12.3203	0.0014588
2	.	.	301.555	29.7384	13.1171	21.5362	0.00372282
3	.	.	401.206	34.0024	13.4792	23.9579	0.00495306
4	.	.	267.514	21.8259	14.2969	18.2984	0.00330257
5	.	.	109.41	13.7525	10.4612	11.7993	0.00135072
6	.	.	131.246	14.2156	11.2887	12.7019	0.00162029
7	.	.	263.033	25.2806	12.0361	17.6475	0.00324726
8	.	.	152.85	16.8681	10.1906	13.7074	0.001887
9	.	.	182.926	21.0512	10.5957	15.2454	0.0022583
10	.	.	253.351	22.6623	13.957	17.6954	0.00312773
1	.	.	261.359	21.269	15.6766	18.004	0.00322659
2	.	.	275.676	25.0627	15.0814	18.4748	0.00340334
3	.	.	412.69	27.0334	17.8703	23.2749	0.00509484
4	.	.	250.261	23.1874	11.9793	17.4523	0.00308958
5	.	.	327.15	28.1276	15.7037	21.3743	0.00403881
6	.	.	244.648	19.9838	15.3126	17.388	0.00302028
7	.	.	194.101	22.6719	11.9265	15.4174	0.00239626
8	.	.	294.731	22.1241	16.8643	19.2293	0.00363858
9	.	.	390.88	27.8973	17.5233	22.421	0.00482559
10	.	.	483.863	29.1613	20.7648	24.9566	0.00597349
1	.	.	282.938	21.9846	14.8395	18.6837	0.00349299
2	.	.	172.085	19.6715	9.78981	14.69	0.00212446
3	.	.	226.263	22.3101	12.1839	16.4942	0.00279331
4	.	.	295.04	26.0536	14.9545	18.9958	0.0036424
5	.	.	129.804	14.9657	10.626	12.6378	0.00160249
6	.	.	276.732	29.2887	12.6403	18.4982	0.00341637
7	.	.	243.798	21.119	15.7168	17.3515	0.00300979
8	.	.	228.606	19.7609	14.0122	16.7962	0.00282224
9	.	.	302.533	24.725	15.853	19.222	0.0037349
10	.	.	498.051	28.7756	21.0181	25.1006	0.00614865
1	.	.	302.353	29.9919	12.0168	21.3724	0.00373268
2	.	.	575.068	38.6139	17.2269	28.6945	0.00709946
3	.	.	419.849	26.3288	19.0111	23.2882	0.00518321
4	.	.	564.433	29.5965	22.7077	26.6205	0.00696818
5	.	.	340.488	23.8146	17.2306	20.532	0.00420347
6	.	.	115.899	14.1666	10.7704	12.0262	0.00143082
7	.	.	280.183	22.1573	16.098	18.5879	0.00345897
8	.	.	110.157	13.2188	10.3112	11.8176	0.00135993
9	.	.	594.303	39.8431	18.8622	29.8119	0.00733693
10	.	.	124.191	18.001	8.33194	13.015	0.00153319
1	.	.	344.067	26.2583	15.938	21.0018	0.00424766
2	.	.	589.05	33.9452	22.1526	27.1399	0.00727208
3	.	.	444.054	34.4482	16.5055	24.5338	0.00548203
4	.	.	294.757	21.8907	17.0745	19.1151	0.0036389
5	.	.	316.567	27.3464	15.3462	21.9229	0.00390815
6	.	.	320.429	22.7914	17.8753	19.9918	0.00395584
7	.	.	383.902	24.2831	20.1666	22.1953	0.00473944
8	.	.	285.564	21.2187	15.6322	18.8253	0.00352541
9	.	.	244.905	20.0738	15.2478	17.4617	0.00302346
10	.	.	263.059	22.6617	16.1523	18.0375	0.00324757
1	.	.	398.193	28.1591	18.6894	22.6834	0.00491587
2	.	.	332.377	23.0811	16.6917	20.5283	0.00410334
3	.	.	296.714	26.0985	14.8361	19.082	0.00366306
4	.	.	327.871	31.6084	13.8644	21.1535	0.00404771
5	.	.	373.654	28.5704	17.4975	22.739	0.00461292
6	.	.	389.773	27.0676	18.946	22.5996	0.00481192
7	.	.	400.253	34.6193	14.8204	24.6928	0.0049413
8	.	.	421.883	32.4207	15.9518	23.9874	0.00520833
9	.	.	438.337	38.36	14.4465	25.0307	0.00541146
10	.	.	170.463	18.0752	11.2887	14.6231	0.00210444
1	.	.	315.64	21.2811	18.6894	19.8726	0.00389671
2	.	.	342.111	26.6651	15.4082	22.4552	0.0042235
3	.	.	185.243	18.6543	11.7941	15.1432	0.00228691
4	.	.	136.113	16.4961	11.0908	13.0411	0.00168037
5	.	.	318.112	23.2495	16.9101	19.8995	0.00392723
6	.	.	313.297	23.2832	17.1182	19.7273	0.00386778
7	.	.	250.673	22.7852	13.3574	17.4024	0.00309467
8	.	.	364.667	26.6984	15.7266	22.4279	0.00450197
9	.	.	383.233	29.8115	14.8854	23.0342	0.00473117
10	.	.	399.532	31.5268	15.0779	23.8628	0.0049324
1	.	.	142.756	15.9606	11.1406	13.2558	0.00176239
2	.	.	204.066	18.3193	13.4228	15.8692	0.00251928
3	.	.	345.175	30.8736	13.214	22.3294	0.00426133
4	.	.	229.301	22.3188	13.775	16.5906	0.00283082
5	.	.	449.178	26.892	20.5423	23.9919	0.00554529
6	.	.	260.252	23.617	14.6659	17.7968	0.00321292
1	.	.	84.5363	14.1083	7.16374	10.7582	0.00104363
2	.	.	201.208	19.9838	11.6247	15.655	0.002484
3	.	.	97.8746	12.4225	9.59722	10.9953	0.0012083
4	.	.	191.475	18.9494	12.5061	15.5284	0.00236384
5	.	.	130.139	16.3645	9.65474	13.0045	0.00160662
6	.	.	171.442	23.09	11.713	14.6555	0.00211652
7	.	.	196.341	20.0949	12.4308	15.5248	0.00242392
8	.	.	253.248	24.8351	13.4983	17.4235	0.00312646
9	.	.	408.493	26.4635	19.1716	23.0445	0.00504302
10	.	.	139.1	14.7281	11.4383	13.2362	0.00171724
1	F	2.94	138.807	17.5599	9.94511	13.2552	0.00171407
2	F	2.94	190.963	19.0938	11.7751	15.2825	0.00235811
3	F	2.94	206.82	18.0736	13.9966	16.0806	0.00255393
4	F	2.94	241.084	21.9361	12.8367	17.0766	0.00297705
5	F	2.94	161.538	19.287	10.5469	14.2514	0.00199476
6	F	2.94	92.5208	14.987	7.83401	11.2521	0.0011425
7	F	2.94	167.923	17.4179	13.083	14.5792	0.0020736
8	F	2.94	136.876	15.7369	10.4635	13.1315	0.00169022
9	F	2.94	167.717	15.5766	13.1566	14.369	0.00207106
10	F	2.94	199.149	22.7342	10.7631	15.9193	0.0024592
1	F	2.94	131.676	13.992	11.8828	12.8589	0.00162601
2	F	2.94	190.062	19.9477	11.3476	15.9919	0.00234699
3	F	2.94	246.027	26.2177	11.5744	17.6185	0.00303808
4	F	2.94	275.426	20.787	17.0919	18.566	0.00340112
5	F	2.94	211.815	18.4409	14.956	16.2986	0.00261561
6	F	2.94	226.849	22.0514	12.1485	17.1657	0.00280125
7	F	2.94	196.42	19.667	12.9654	15.587	0.00242551
8	F	2.94	137.443	16.0455	10.2799	13.3814	0.00169722
9	F	2.94	187.925	18.2049	12.603	15.2793	0.0023206
10	F	2.94	208.03	20.9547	11.2324	16.0928	0.00256888
1	F	2.94	240.621	23.0312	13.0397	17.1916	0.00297133
2	F	2.94	245.898	21.5555	13.9736	17.319	0.00303649
3	F	2.94	162.31	16.9102	11.7137	14.162	0.0020043
4	F	2.94	125.009	18.687	9.25876	12.9801	0.00154368
5	F	2.94	180.022	18.9436	12.7148	14.9207	0.00222301
6	F	2.94	134.122	14.1384	11.6066	12.8977	0.00165621
7	F	2.94	221.726	21.1911	14.7262	16.4508	0.00273799
8	F	2.94	194.798	18.7201	12.4167	15.543	0.00240548
9	F	2.94	196.781	20.8581	11.2873	15.587	0.00242996
10	F	2.94	169.802	17.0919	11.5522	14.4443	0.00209681
1	F	2.405	184.007	19.8266	11.8463	15.107	0.00227165
2	F	2.405	220.031	22.228	12.9184	16.3612	0.00271638
3	F	2.405	267.951	26.9895	12.5206	17.6813	0.00330797
4	F	2.405	342.806	23.9096	16.3676	21.0488	0.00423208
5	F	2.405	199.457	19.7264	11.4428	15.786	0.00246238
6	F	2.405	160.292	17.9444	11.8398	14.2123	0.00197887
7	F	2.405	106.372	15.9776	8.89689	11.5795	0.0013132
8	F	2.405	117.908	15.7397	7.98636	12.8237	0.00145562
9	F	2.405	144.997	17.085	11.1221	13.5923	0.00179004
10	F	2.405	133.306	16.0186	9.27106	12.823	0.00164572
1	F	2.405	176.772	19.1985	12.6566	14.8221	0.00218232
2	F	2.405	154.73	16.5406	11.5815	13.8094	0.0019102
3	F	2.405	108.715	14.0278	9.48929	11.5091	0.00134213
4	F	2.405	159.674	19.1407	9.99673	14.2236	0.00197124
5	F	2.405	159.597	17.5292	11.2887	14.1019	0.00197029
6	F	2.405	151.717	17.9444	10.0263	14.1175	0.00187301
7	F	2.405	83.7123	13.3574	8.2839	10.6504	0.00103346
8	F	2.405	153.468	16.7656	11.3252	13.8203	0.00189463
9	F	2.405	132.714	17.0948	10.2523	13.1735	0.00163841
10	F	2.405	57.6278	9.61866	7.06784	8.36065	0.00071144
1	F	2.405	266.818	28.0391	12.8504	17.7023	0.00329399
2	F	2.405	287.907	26.8743	12.7104	19.0253	0.00355434
3	F	2.405	138.868	18.6977	9.88665	13.1139	0.00171438
4	F	2.405	223.816	19.2273	14.3392	16.6734	0.00276311
5	F	2.405	190.265	19.2326	12.5882	15.2914	0.00234889
6	F	2.405	219.954	20.1039	13.6397	16.3887	0.00271542
7	F	2.405	196.032	20.4115	10.9118	15.6536	0.0024201
8	F	2.405	151.563	17.372	10.7884	13.848	0.0018711
9	F	2.405	206.126	19.4225	13.4429	15.9876	0.00254472
10	F	2.405	203.577	24.7765	10.4612	15.6345	0.00251324
1	M	2.29	152.49	16.3117	12.2807	13.8087	0.00188255
2	M	2.29	197.809	18.3782	13.9098	15.6924	0.00244204
3	M	2.29	168.223	17.1091	12.8824	14.5938	0.00207678
4	M	2.29	156.893	16.2896	12.1044	13.9838	0.00193691
5	M	2.29	201.543	17.6871	14.3714	15.8036	0.00248813
6	M	2.29	63.679	13.124	6.26644	8.60229	0.00078614
7	M	2.29	173.733	17.0216	13.5298	14.6673	0.00214481
8	M	2.29	441.53	26.5742	19.7948	23.7317	0.00545088
9	M	2.29	132.302	15.684	10.1094	12.9456	0.00163332
10	M	2.29	158.412	15.4316	12.4979	14.0005	0.00195566
1	M	2.29	249.824	23.1885	12.5329	17.7677	0.00308418
2	M	2.29	132.276	13.6397	12.0168	12.8243	0.001633
3	M	2.29	227.756	18.2918	15.6585	16.8497	0.00281174
4	M	2.29	162.712	16.3409	11.9146	14.1952	0.00200875
5	M	2.29	207.774	19.1118	14.2599	16.094	0.00256506
6	M	2.29	162.455	18.3817	10.5531	14.4914	0.00200557
7	M	2.29	129.65	16.8681	9.22512	12.7585	0.00160058
8	M	2.29	150.945	15.3185	12.7891	13.6914	0.00186347
9	M	2.29	138.302	14.6904	11.2853	13.1825	0.00170739
10	M	2.29	216.967	18.6232	14.0186	16.3944	0.00267855
1	M	2.29	129.161	18.1157	8.68452	13.44	0.00159454
2	M	2.29	106.655	14.3705	9.50556	11.7527	0.0013167
3	M	2.29	115.024	17.32	8.76568	12.5433	0.00142002
4	M	2.29	156.635	16.5849	11.3467	14.1282	0.00193373
5	M	2.29	154.086	17.8523	10.2749	14.1444	0.00190226
6	M	2.29	184.394	17.5196	13.0048	15.1	0.00227642
7	M	2.29	141.572	19.9548	9.13395	13.4659	0.00174776
8	M	2.29	179.398	19.0639	11.5291	15.0859	0.00221474
9	M	2.29	158.283	19.3893	9.90357	14.8286	0.00195407
10	M	2.29	137.735	14.9717	11.7053	13.0914	0.0017004
1	F	3.52	163.588	15.8635	12.8374	14.3189	0.00201956
2	F	3.52	180.763	17.5798	13.3188	15.0254	0.00223159
3	F	3.52	174.145	17.6733	11.6535	14.7324	0.00214989
4	F	3.52	184.986	18.4712	12.775	15.0939	0.00228373
5	F	3.52	141.829	17.134	10.7597	13.4662	0.00175094
6	F	3.52	161.039	16.4532	12.6046	14.1168	0.00198809
7	F	3.52	152.438	16.7109	11.0769	14.0451	0.00188191
8	F	3.52	142.37	14.5681	11.1291	13.4376	0.00175762
9	F	3.52	118.32	15.4691	8.82569	12.2758	0.00146071
10	F	3.52	110.595	13.0018	10.6502	11.7846	0.00136534
1	F	3.52	200.719	18.5379	12.9988	15.78	0.00247796
2	F	3.52	148.653	14.9717	12.3435	13.6588	0.00183518
3	F	3.52	144.997	15.6322	10.1995	13.4477	0.00179004
4	F	3.52	162.764	16.4665	11.7842	14.2582	0.00200939
5	F	3.52	118.886	14.4251	9.7885	12.3228	0.0014677
6	F	3.52	151.975	17.3007	10.5531	14.1552	0.00187619
7	F	3.52	143.426	15.8871	10.9047	13.5344	0.00177065
8	F	3.52	159.494	16.2294	12.6311	14.1324	0.00196901
9	F	3.52	154.756	15.5661	11.3308	13.9807	0.00191052
10	F	3.52	146.155	15.6643	10.2824	13.6882	0.00180435
1	F	3.52	227.473	19.6085	13.281	16.8725	0.00280825
2	F	3.52	206.976	20.5047	12.9223	15.9928	0.00255521
3	F	3.52	174.274	16.5779	12.6362	14.8182	0.00215148
4	F	3.52	169.768	16.381	12.3685	14.5594	0.00209585
5	F	3.52	194.616	18.2291	11.7941	15.517	0.00240262
6	F	3.52	149.477	16.0764	12.4225	13.6154	0.00184535
7	F	3.52	145.563	16.7533	9.96965	13.5816	0.00179704
8	F	3.52	153.803	16.4344	10.8597	13.9058	0.00189876
9	F	3.52	143.786	16.009	10.9224	13.3112	0.0017751
10	F	3.52	196.264	18.2072	13.6859	15.5767	0.00242296
1	F	3.21	136.473	13.4888	11.8409	12.9577	0.00168482
2	F	3.21	107.376	15.4457	7.835	12.0968	0.0013256
3	F	3.21	110.646	15.0873	8.77302	12.131	0.00136597
4	F	3.21	124.783	16.3551	9.54476	12.8123	0.0015405
5	F	3.21	99.1364	14.1839	8.18382	11.6082	0.00122388
6	F	3.21	130.654	14.606	11.7317	12.8387	0.00161298
7	F	3.21	143.117	15.4057	10.9518	13.5971	0.00176684
8	F	3.21	113.633	16.3117	8.73036	12.6156	0.00140285
9	F	3.21	86.725	11.8843	9.20835	10.3032	0.00107065
10	F	3.21	146.954	15.389	11.8811	13.5859	0.0018142
1	F	3.21	135.418	15.2646	11.349	13.0696	0.00167179
2	F	3.21	209.809	20.1838	12.8263	16.0639	0.00259017
3	F	3.21	101.557	12.4886	9.80952	11.2994	0.00125376
4	F	3.21	88.579	14.2635	7.0496	11.2709	0.00109354
5	F	3.21	117.393	17.2029	8.48657	13.0759	0.00144926
6	F	3.21	107.582	14.0992	9.69333	11.7449	0.00132815
7	F	3.21	102.407	15.5131	8.12065	12.1429	0.00126425
8	F	3.21	84.4333	11.2978	9.07739	10.2757	0.00104236
9	F	3.21	131.735	15.1868	10.2712	12.7624	0.00162633
10	F	3.21	119.865	13.6548	10.9518	12.2281	0.00147978
1	F	3.21	112.578	13.4831	11.0069	11.8088	0.00138982
2	F	3.21	72.6914	12.2345	6.63372	9.29868	0.0008974
3	F	3.21	170.283	16.9352	12.1892	14.5092	0.00210221
4	F	3.21	76.6054	12.0104	7.04595	9.63685	0.00094572
5	F	3.21	114.535	13.8337	10.6949	12.1231	0.00141398
6	F	3.21	112.166	13.8039	10.6212	11.9411	0.00138473
7	F	3.21	86.3388	12.3403	8.73773	10.3265	0.00106589
8	F	3.21	104.57	16.3338	8.16965	12.2834	0.00129095
9	F	3.21	60.3573	10.4118	6.80994	8.58523	0.00074513
10	F	3.21	97.7716	15.1665	7.58451	11.5486	0.00120703
1	M	2.54	236.563	22.2813	12.7891	16.875	0.00292046
2	M	2.54	253.094	21.9283	14.7943	17.5977	0.00312455
3	M	2.54	136.319	16.098	10.4353	13.0918	0.00168291
4	M	2.54	195.26	20.4858	11.7941	15.6518	0.00241057
5	M	2.54	163.227	16.9648	12.5544	14.2623	0.00201511
6	M	2.54	87.8837	11.6292	8.97039	10.4	0.00108496
7	M	2.54	141.726	17.3905	9.28632	13.3154	0.00174967
8	M	2.54	144.25	16.1762	11.6435	13.4498	0.00178082
9	M	2.54	205.148	24.2066	10.987	15.8547	0.00253264
10	M	2.54	152.515	18.6584	9.77665	14.0084	0.00188287
1	M	2.54	78.0731	11.4428	8.98759	9.78612	0.00096384
2	M	2.54	76.1676	10.4143	8.88385	9.66526	0.00094032
3	M	2.54	162.506	16.9435	11.3671	14.2362	0.00200621
4	M	2.54	176.54	17.8955	10.8668	14.8508	0.00217946
5	M	2.54	136.963	14.9545	12.2629	13.043	0.00169086
6	M	2.54	109.874	13.3497	9.65474	11.6452	0.00135644
7	M	2.54	109.101	13.7974	9.83573	11.8394	0.0013469
8	M	2.54	176.746	19.0443	11.267	14.9096	0.002182
9	M	2.54	122.157	13.2965	11.6292	12.3456	0.00150807
10	M	2.54	142.138	15.5546	11.6247	13.4085	0.00175476
1	M	2.54	98.4669	13.8653	8.42414	11.5557	0.00121561
2	M	2.54	69.9362	10.0532	8.20896	9.27481	0.00086339
3	M	2.54	85.2573	13.3661	8.37663	10.1313	0.00105253
4	M	2.54	111.548	14.2852	9.35676	12.0732	0.0013771
5	M	2.54	93.2397	11.267	10.2812	10.7088	0.00115108
6	M	2.54	84.665	11.1464	9.30848	10.2099	0.00104522
7	M	2.54	125.659	14.5309	10.7943	12.5868	0.00155131
8	M	2.54	94.8362	11.6214	9.65474	10.8156	0.00117079
9	M	2.54	172.446	16.0467	12.9014	14.734	0.00212891
10	M	2.54	82.9398	11.5737	8.97039	10.0818	0.00102392
1	M	4.13	200.642	18.9276	13.2325	15.8962	0.00247701
2	M	4.13	147.185	16.0499	11.5536	13.6388	0.00181706
3	M	4.13	166.034	19.2734	10.4784	14.4276	0.00204976
4	M	4.13	392.812	24.831	18.2291	22.2145	0.00484943
5	M	4.13	221.319	19.5283	15.2655	16.5511	0.00273227
6	M	4.13	247.532	20.1972	14.3759	17.4039	0.00305589
7	M	4.13	215.834	19.0091	14.3311	16.4876	0.00266456
8	M	4.13	242.948	23.7502	12.7134	17.3122	0.0029993
9	M	4.13	244.133	23.323	12.8414	17.2756	0.00301392
10	M	4.13	237.67	23.323	13.8755	17.0036	0.00293413
1	M	4.13	159.828	16.2738	11.9135	14.2298	0.00197315
2	M	4.13	178.497	20.5379	11.9146	14.9217	0.00220362
3	M	4.13	167.991	19.8441	9.90357	14.5917	0.00207392
4	M	4.13	117.676	17.5027	7.70409	12.7549	0.00145276
5	M	4.13	134.671	14.6799	11.3388	12.9733	0.00166257
6	M	4.13	166.395	19.3268	11.1291	14.4069	0.00205421
7	M	4.13	147.288	16.5429	10.3224	13.6934	0.00181833
8	M	4.13	135.366	15.7176	9.69466	13.2571	0.00167115
9	M	4.13	132.508	15.2317	10.6949	12.8573	0.00163586
10	M	4.13	107.969	14.1839	9.98513	11.8989	0.00133291
1	M	4.13	171.982	17.4975	12.7266	14.5907	0.00212319
2	M	4.13	186.737	16.9435	13.4888	15.2077	0.00230534
3	M	4.13	248.768	21.1244	15.0129	17.5375	0.00307114
4	M	4.13	327.922	23.2323	16.6058	20.0997	0.00404834
5	M	4.13	226.932	26.8844	11.1741	16.921	0.00280157
6	M	4.13	198.556	19.3368	14.0745	15.6542	0.00245126
7	M	4.13	326.738	23.9747	15.4591	20.7566	0.00403372
8	M	4.13	158.876	16.0242	12.4069	14.0531	0.00196139
9	M	4.13	109.307	13.3661	9.82132	11.6996	0.00134944
10	M	4.13	251.575	21.46	13.7413	17.8055	0.00310579
1	F	3.475	261.231	20.7648	15.6996	18.0418	0.003225
2	F	3.475	230.692	21.0267	14.1657	16.8765	0.00284798
3	F	3.475	184.78	20.6523	10.2624	15.4257	0.00228118
4	F	3.475	193.071	17.137	14.6377	15.4956	0.00238354
5	F	3.475	229.662	19.1716	14.4741	16.8247	0.00283527
6	F	3.475	234.76	25.3893	13.2325	16.7669	0.00289821
7	F	3.475	340.926	28.5311	15.4057	22.881	0.00420888
8	F	3.475	201.105	19.9973	12.0275	15.7495	0.00248273
9	F	3.475	327.639	23.617	16.5211	20.0827	0.00404485
10	F	3.475	256.802	21.9036	14.7769	17.8145	0.00317033
1	F	3.475	431.617	25.2347	21.496	23.2724	0.00532849
2	F	3.475	265.634	22.1915	16.5094	18.1578	0.00327936
3	F	3.475	281.058	21.9723	16.3093	18.6498	0.00346978
4	F	3.475	213.233	21.4006	13.281	16.1847	0.00263245
5	F	3.475	273.977	23.9231	14.8759	18.2791	0.00338236
6	F	3.475	248.124	26.0358	12.1966	17.034	0.0030632
7	F	3.475	161.064	15.389	13.0018	14.1648	0.00198841
8	F	3.475	385.834	30.1755	16.7656	23.0885	0.00476328
9	F	3.475	276.423	27.3473	11.5581	19.9383	0.00341256
10	F	3.475	453.195	25.9699	21.1488	23.9711	0.00559488
1	F	3.475	315.588	24.3625	15.8927	20.4636	0.00389607
2	F	3.475	385.164	30.7516	14.5637	23.9225	0.00475501
3	F	3.475	336.394	26.6998	17.3312	20.2903	0.00415293
4	F	3.475	351.097	28.9362	15.1503	22.3994	0.00433444
5	F	3.475	408.39	30.757	15.8871	23.1419	0.00504175
6	F	3.475	554.391	36.8732	18.648	27.3503	0.0068442
7	F	3.475	410.45	33.3529	16.1467	23.277	0.00506718
8	F	3.475	225.593	24.1704	12.0639	16.7733	0.00278504
9	F	3.475	347.698	28.7254	15.8408	21.1801	0.00429248
10	F	3.475	340.463	28.9598	14.3275	21.7377	0.00420316
1	M	4.145	238.622	26.1832	11.4214	16.8674	0.00294589
2	M	4.145	342.883	27.9231	15.5852	22.3669	0.00423304
3	M	4.145	190.702	17.4673	12.6891	15.4308	0.0023543
4	M	4.145	198.865	20.7995	11.8789	15.5276	0.00245507
5	M	4.145	261.153	23.3291	14.1211	17.8144	0.00322405
6	M	4.145	205.405	21.0824	12.5954	15.8888	0.00253582
7	M	4.145	350.608	29.1724	14.5707	21.9051	0.0043284
8	M	4.145	433.239	25.7158	21.0604	23.2205	0.00534852
9	M	4.145	305.623	28.419	13.716	19.0719	0.00377305
10	M	4.145	448.534	28.3895	19.5124	24.2806	0.00553735
1	M	4.145	880.151	38.9178	26.7884	33.0941	0.0108658
2	M	4.145	499.261	29.9902	21.1975	25.2827	0.00616359
3	M	4.145	758.921	33.4823	27.3266	31.0717	0.00936921
4	M	4.145	396.648	26.4892	19.7009	22.5743	0.00489679
5	M	4.145	288.654	21.1652	17.3572	18.9552	0.00356356
6	M	4.145	472.61	28.6374	21.6749	24.7518	0.00583457
7	M	4.145	295.169	22.2101	16.4602	19.1805	0.00364398
8	M	4.145	235.687	20.2672	13.6284	16.9759	0.00290966
9	M	4.145	344.145	25.7788	16.6275	20.6034	0.00424861
10	M	4.145	712.288	33.5134	25.9828	30.2148	0.00879351
1	M	4.145	428.655	27.6423	18.9901	23.6306	0.00529193
2	M	4.145	328.463	25.2729	17.4437	20.1634	0.00405502
3	M	4.145	614.285	33.9068	22.4499	27.6352	0.00758361
4	M	4.145	434.217	31.1199	18.7362	24.0061	0.0053606
5	M	4.145	653.785	38.8536	20.7872	28.965	0.00807126
6	M	4.145	673.071	32.8111	25.6276	28.8765	0.00830936
7	M	4.145	379.242	28.9219	15.6766	22.6066	0.0046819
8	M	4.145	520.659	31.9297	20.2983	25.6155	0.00642776
9	M	4.145	447.144	30.3096	16.6469	24.6936	0.00552018
10	M	4.145	367.5	27.1189	18.4544	22.0957	0.00453694
1	M	3.54	456.285	32.9505	19.3548	24.2263	0.00563303
2	M	3.54	502.454	36.2847	16.9314	26.8979	0.00620301
3	M	3.54	438.002	30.8631	16.8681	24.515	0.00540733
4	M	3.54	363.637	24.2624	18.5373	21.27	0.00448926
5	M	3.54	419.385	28.827	18.1675	23.3164	0.00517749
6	M	3.54	341.209	28.2805	15.4582	21.5865	0.00421237
7	M	3.54	349.938	26.8302	15.4582	21.3338	0.00432014
8	M	3.54	325.631	24.7853	14.869	19.9737	0.00402005
9	M	3.54	346.539	25.6451	15.938	21.0074	0.00427818
10	M	3.54	327.897	25.4835	16.6901	20.1865	0.00404802
1	M	3.54	492.309	30.1311	19.1837	25.6975	0.00607776
2	M	3.54	559.541	33.4396	20.222	26.6748	0.00690778
3	M	3.54	460.379	30.5094	20.3433	24.1221	0.00568358
4	M	3.54	391.112	24.8014	20.2983	22.1524	0.00482845
5	M	3.54	539.405	41.1651	19.0929	26.8385	0.00665919
6	M	3.54	379.499	30.9352	14.8265	22.8735	0.00468508
7	M	3.54	385.113	30.9672	16.3684	22.6962	0.00475438
8	M	3.54	472.275	32.6187	17.7278	24.6911	0.00583044
9	M	3.54	444.826	38.5288	15.9888	24.0508	0.00549157
10	M	3.54	464.396	30.3096	17.7894	25.3183	0.00573317
1	M	3.54	415.42	26.8129	19.1017	23.1112	0.00512854
2	M	3.54	232.005	21.1732	13.2645	17.1779	0.0028642
3	M	3.54	254.381	19.0044	16.7263	17.8472	0.00314044
4	M	3.54	204.865	17.2687	14.6904	15.9805	0.00252914
5	M	3.54	373.783	27.9379	15.5546	22.1138	0.00461451
6	M	3.54	304.13	22.5398	17.5856	19.4549	0.00375461
7	M	3.54	159.391	18.2749	10.9683	14.0063	0.00196774
8	M	3.54	156.301	17.6251	11.1233	13.9963	0.0019296
9	M	3.54	220.52	17.7539	15.6478	16.5654	0.00272242
10	M	3.54	152.284	17.137	10.8277	14.3045	0.00188
1	F	3.57	217.121	17.884	15.2655	16.4279	0.00268046
2	F	3.57	255.823	21.496	15.4266	17.6982	0.00315825
3	F	3.57	152.721	20.0436	9.53396	14.0872	0.00188541
4	F	3.57	225.001	18.7747	13.9098	16.6173	0.00277773
5	F	3.57	185.115	17.9551	11.9276	15.1968	0.00228532
6	F	3.57	262.364	25.7168	12.1997	17.6356	0.00323899
7	F	3.57	164.051	19.1286	11.669	14.1965	0.00202528
8	F	3.57	239.292	19.3128	15.8895	17.2633	0.00295416
9	F	3.57	261.488	21.4006	15.1384	17.9852	0.00322818
10	F	3.57	169.485	16.2579	13.1827	14.6483	0.00209236
1	F	3.57	215.036	25.7008	10.392	16.0201	0.00265471
2	F	3.57	158.489	16.6422	11.4686	14.0551	0.00195662
3	F	3.57	216.014	22.17	13.0018	16.1885	0.00266679
4	F	3.57	197.243	21.2308	11.8757	15.525	0.00243504
5	F	3.57	174.274	18.6619	11.8366	14.6887	0.00215148
6	F	3.57	203.68	17.9156	13.8207	15.9663	0.00251452
7	F	3.57	163.562	15.1086	12.8894	14.2251	0.00201924
8	F	3.57	247.506	22.7411	13.8039	17.3021	0.00305557
9	F	3.57	237.438	21.2841	13.9422	16.9933	0.00293127
10	F	3.57	198.865	20.1991	10.9694	15.7652	0.00245507
1	F	3.57	262.338	22.4195	15.1529	17.9036	0.00323867
2	F	3.57	581.016	30.0421	21.3735	27.1208	0.0071729
3	F	3.57	245.626	20.3667	15.6938	17.4585	0.00303236
4	F	3.57	758.045	35.6472	27.6423	30.8679	0.0093584
5	F	3.57	236.82	20.1455	15.3126	17.215	0.00292364
6	F	3.57	288.963	24.1843	13.8644	18.679	0.00356737
7	F	3.57	550.014	32.8347	21.4528	26.7433	0.00679016
8	F	3.57	591.393	38.5616	17.9099	27.3387	0.00730101
9	F	3.57	719.344	37.4274	23.5099	29.8822	0.00888061
10	F	3.57	177.724	16.8483	13.5801	14.827	0.00219408
1	M	2.75	657.441	31.9019	25.2974	28.6755	0.0081164
2	M	2.75	619.692	30.5786	26.5446	27.8647	0.00765037
3	M	2.75	767.676	35.9837	26.8786	30.8979	0.00947729
4	M	2.75	393.97	26.8441	18.0438	23.1113	0.00486373
5	M	2.75	474.979	28.6806	19.6616	24.6939	0.00586382
6	M	2.75	698.718	34.2739	26.2794	29.6477	0.00862598
7	M	2.75	839.157	38.1348	26.8441	32.5293	0.0103598
8	M	2.75	466.713	27.3572	21.1184	24.489	0.00576178
9	M	2.75	375.74	23.8972	19.2808	21.8588	0.00463867
10	M	2.75	725.498	38.5616	24.2321	30.1385	0.00895659
1	M	2.75	602.955	30.8869	24.0551	27.807	0.00744374
2	M	2.75	303.409	22.9754	15.7176	19.328	0.00374571
3	M	2.75	507.604	29.9777	22.4362	25.5958	0.00626659
4	M	2.75	665.656	36.3864	22.7054	29.1623	0.00821781
5	M	2.75	496.763	28.4348	20.385	25.24	0.00613276
6	M	2.75	450.8	26.5523	21.2132	23.7864	0.00556532
7	M	2.75	479.949	26.1502	23.0682	24.6583	0.00592517
8	M	2.75	336.188	24.4669	15.934	20.2789	0.00415039
9	M	2.75	396.03	25.1273	19.9657	22.8015	0.00488917
10	M	2.75	526.272	29.3738	23.0559	25.9249	0.00649706
1	M	2.75	328.386	23.7253	16.6221	20.1691	0.00405406
2	M	2.75	536.701	27.5751	24.4906	26.1186	0.00662581
3	M	2.75	374.066	22.9513	20.2653	21.6448	0.004618
4	M	2.75	355.346	22.7354	19.2587	21.0821	0.0043869
5	M	2.75	249.18	21.5349	13.6407	17.405	0.00307623
6	M	2.75	194.488	20.2596	10.9306	15.9052	0.00240103
7	M	2.75	318.138	23.3318	17.2418	19.8793	0.00392754
8	M	2.75	367.448	26.7071	16.7909	22.2356	0.00453631
9	M	2.75	273.977	21.4234	15.938	18.4321	0.00338236
10	M	2.75	498.076	27.9876	21.6035	25.1501	0.00614897
1	M	3.045	165.21	19.2808	10.236	14.2773	0.00203959
2	M	3.045	95.0937	15.0745	7.7441	11.5177	0.00117397
3	M	3.045	151.434	15.5289	12.5175	13.7154	0.00186951
4	M	3.045	107.969	13.0916	9.69466	11.5567	0.00133291
5	M	3.045	106.063	13.7103	9.96965	11.7635	0.00130939
6	M	3.045	106.939	16.7379	8.02336	12.2566	0.0013202
7	M	3.045	120.071	14.3275	10.4304	12.2404	0.00148232
8	M	3.045	194.951	17.6543	14.5707	15.645	0.00240675
9	M	3.045	130.731	16.2927	10.0122	12.92	0.00161393
10	M	3.045	137.297	14.2635	12.2818	13.1134	0.00169499
1	M	3.045	152	17.0216	10.3311	14.2456	0.00187651
2	M	3.045	180.068	19.0111	11.1221	15.3684	0.00222301
3	M	3.045	122.826	15.6322	10.3361	12.6855	0.00151634
4	M	3.045	106.012	15.0848	8.62651	11.6421	0.00130875
5	M	3.045	244.39	23.9833	12.3006	17.1231	0.0030171
6	M	3.045	100.45	15.9993	8.47443	12.5011	0.00124009
7	M	3.045	186.145	17.5108	13.564	15.1377	0.00229803
8	M	3.045	256.699	20.3262	15.7266	17.8601	0.00316905
9	M	3.045	197.938	17.809	13.2762	15.6717	0.00244363
10	M	3.045	179.99	17.6317	11.267	14.9672	0.00222206
1	M	3.045	109.101	14.6904	9.14803	12.0845	0.0013469
2	M	3.045	106.707	16.0828	8.48657	11.9483	0.00131734
3	M	3.045	89.6605	15.0429	6.74153	11.003	0.00110689
4	M	3.045	124.577	14.8751	10.6369	12.5751	0.00153795
5	M	3.045	180.84	18.0538	12.5954	14.9806	0.00223255
6	M	3.045	90.2012	13.6633	8.42414	10.8386	0.00111357
7	M	3.045	83.429	12.468	7.967	10.154	0.00102996
8	M	3.045	80.8541	11.2887	8.17753	9.88962	0.00099817
9	M	3.045	116.543	13.8458	9.99673	12.2048	0.00143877
10	M	3.045	123.393	15.7854	10.2523	12.4754	0.00152333
1	F	2.54	191.372	18.6894	12.0873	15.3226	0.00236256
2	F	2.54	147.932	19.68	9.11419	13.7979	0.00182628
3	F	2.54	135.958	17.538	8.06337	13.251	0.00167846
4	F	2.54	110.724	15.5289	8.02336	12.1596	0.00136693
5	F	2.54	248.279	21.2624	14.4108	17.6007	0.0030651
6	F	2.54	211.534	20.9076	12.1997	16.2403	0.00261147
7	F	2.54	94.8876	16.4187	8.02336	12.285	0.00117142
8	F	2.54	108.638	15.6445	9.10713	11.9076	0.00134118
9	F	2.54	127.538	16.2714	8.686	12.8119	0.00157451
10	F	2.54	211.354	19.0044	13.6482	16.1583	0.00260925
1	F	2.54	380.864	27.2218	18.6722	22.5202	0.00470193
2	F	2.54	143.58	17.6696	11.4484	13.3272	0.00177256
3	F	2.54	227.087	18.5955	14.5743	16.7724	0.00280348
4	F	2.54	191.398	20.4021	11.4877	15.5288	0.00236288
5	F	2.54	237.515	24.5258	13.9339	16.8887	0.00293223
6	F	2.54	230.125	20.222	12.9094	16.9225	0.00284099
7	F	2.54	187.072	18.6894	11.9405	15.197	0.00230948
8	F	2.54	199.303	19.4543	13.1319	15.7067	0.00246047
9	F	2.54	223.173	24.0834	11.1568	16.942	0.00275516
10	F	2.54	213.285	18.2058	13.4878	16.2123	0.00263309
1	F	2.54	165.339	20.3547	10.6683	14.9394	0.00204118
2	F	2.54	270.604	24.845	13.3968	17.9904	0.00334072
3	F	2.54	256.416	24.5053	11.8843	17.9819	0.00316556
4	F	2.54	232.082	26.4377	10.1716	16.6533	0.00286515
5	F	2.54	272.458	20.222	16.2927	18.4251	0.0033636
6	F	2.54	156.532	17.3557	11.0769	14.1902	0.00193246
7	F	2.54	223.379	22.4568	10.7261	16.9156	0.0027577
8	F	2.54	124.139	15.0916	10.6949	12.5965	0.00153255
9	F	2.54	145.795	15.2232	11.0804	13.4453	0.0017999
10	F	2.54	277.659	26.8441	12.3768	18.2482	0.00342782
1	M	1.665	139.486	15.2317	11.1013	13.0998	0.00172201
2	M	1.665	192.505	19.1824	13.3661	15.5394	0.00237655
3	M	1.665	150.713	16.4344	11.085	13.6647	0.00186061
4	M	1.665	206.95	20.2786	12.4349	15.9413	0.00255489
5	M	1.665	232.597	19.003	15.1503	16.9957	0.00287151
6	M	1.665	154.884	17.9723	11.2201	13.9089	0.00191211
7	M	1.665	283.607	24.0834	16.6616	18.7158	0.00350125
8	M	1.665	181.896	16.8483	12.8384	15.0308	0.00224558
9	M	1.665	201.569	19.6072	12.7165	15.8245	0.00248845
10	M	1.665	194.101	17.9128	13.3535	15.5524	0.00239626
1	M	1.665	180.866	18.2961	11.3977	14.957	0.00223286
2	M	1.665	161.734	16.4602	12.3466	14.2754	0.00199667
3	M	1.665	182.128	16.3093	13.3911	15.2024	0.00224844
4	M	1.665	225.104	17.5314	15.7176	16.7997	0.002779
5	M	1.665	195.517	18.8574	13.4802	15.5484	0.00241374
6	M	1.665	167.605	16.4226	12.5061	14.4547	0.00206915
7	M	1.665	197.964	17.085	13.8867	15.7421	0.00244394
8	M	1.665	251.781	24.2321	14.5105	17.457	0.00310834
9	M	1.665	239.807	19.4271	15.9727	17.2277	0.00296052
10	M	1.665	189.363	16.2461	14.1083	15.4007	0.00233777
1	M	1.665	93.6774	12.8954	9.40206	10.8539	0.00115648
2	M	1.665	72.5112	11.0256	8.19797	9.40922	0.00089518
3	M	1.665	76.0389	10.7597	8.849	9.67749	0.00093873
4	M	1.665	117.831	15.4316	9.50556	12.4244	0.00145467
5	M	1.665	98.3639	12.1415	9.90357	11.1349	0.00121434
6	M	1.665	100.784	12.7165	9.78981	11.273	0.00124422
7	M	1.665	120.921	15.7307	9.41848	12.6333	0.00149281
8	M	1.665	83.6865	12.5667	8.62651	10.1001	0.00103314
9	M	1.665	112.99	15.389	8.81255	12.2242	0.0013949
10	M	1.665	104.544	12.8584	10.4907	11.3677	0.00129063
1	M	3.495	176.154	16.6027	13.5725	14.8391	0.00217469
2	M	3.495	177.029	17.1422	12.3726	14.9296	0.0021855
3	M	3.495	189.286	18.5955	12.3726	15.5486	0.00233681
4	M	3.495	232.108	21.1823	14.4322	16.9253	0.00286547
5	M	3.495	360.444	23.4946	18.5373	21.2148	0.00444984
6	M	3.495	271.376	19.9909	17.1812	18.432	0.00335025
7	M	3.495	401.129	27.0234	18.1328	22.6568	0.00495211
8	M	3.495	285.178	25.6371	13.716	18.4736	0.00352064
9	M	3.495	303.537	22.3188	16.6035	19.4833	0.0037473
10	M	3.495	556.734	30.5714	22.5118	26.5173	0.00687313
1	M	3.495	218.357	20.802	11.9276	16.3566	0.00269571
2	M	3.495	271.505	22.7598	16.2104	18.3678	0.00335184
3	M	3.495	173.785	19.0983	11.0734	14.6309	0.00214544
4	M	3.495	223.224	21.7349	13.7862	16.6414	0.0027558
5	M	3.495	275.445	23.9822	13.3197	18.125	0.00340048
6	M	3.495	210.787	21.6351	11.9265	16.5192	0.00260225
7	M	3.495	399.429	27.4675	18.3719	22.7879	0.00493113
8	M	3.495	150.275	17.7394	10.3498	13.7018	0.00185521
9	M	3.495	158.567	17.7547	10.98	14.1888	0.00195757
10	M	3.495	268.054	22.7886	14.5105	18.2405	0.00330925
1	M	3.495	548.391	30.637	22.1154	26.1912	0.00677013
2	M	3.495	389.799	24.3	19.9115	22.1163	0.00481224
3	M	3.495	410.862	25.8551	20.4556	22.9062	0.00507227
4	M	3.495	248.613	23.1835	13.2762	17.5594	0.00306924
5	M	3.495	240.914	21.3228	14.1402	17.3302	0.00297419
6	M	3.495	351.174	27.9899	15.0095	22.108	0.0043354
7	M	3.495	248.562	19.8487	16.208	17.5975	0.0030686
8	M	3.495	250.957	20.7995	15.389	17.6445	0.00309816
9	M	3.495	349.449	25.1979	18.4725	20.7852	0.0043141
10	M	3.495	358.59	27.1488	15.7356	21.4572	0.00442695
1	F	3.075	170.437	18.5234	12.1786	14.4037	0.00210412
2	F	3.075	280.208	23.1473	14.8343	18.5764	0.00345929
3	F	3.075	224.872	22.4298	12.6107	16.7261	0.00277614
4	F	3.075	253.274	21.3476	15.7356	17.7237	0.00312678
5	F	3.075	337.218	24.6436	17.3431	20.3518	0.0041631
6	F	3.075	299.624	21.3059	16.9921	19.3256	0.00369898
7	F	3.075	314.816	23.0995	15.9259	19.6611	0.00388654
8	F	3.075	249.952	20.1378	14.1584	17.2842	0.00308577
9	F	3.075	245.163	19.8162	15.2857	17.4486	0.00302664
10	F	3.075	239.292	23.052	12.0809	17.1051	0.00295416
1	F	3.075	271.608	26.8786	14.1248	17.978	0.00335311
2	F	3.075	184.728	19.0328	11.2876	15.1509	0.00228055
3	F	3.075	150.842	16.4938	11.5715	13.7683	0.0018622
4	F	3.075	212.384	23.3825	11.6524	16.1284	0.00262196
5	F	3.075	178.059	19.0253	12.0168	15.0223	0.00219821
6	F	3.075	127.744	14.9372	10.4538	12.6411	0.00157705
7	F	3.075	162.609	21.0994	9.43487	14.7617	0.00200748
8	F	3.075	211.405	17.1947	15.2139	16.2561	0.00260988
9	F	3.075	221.834	18.1902	14.8395	16.55	0.00273863
10	F	3.075	230.923	20.2983	14.3544	16.9075	0.00285085
1	F	3.075	296.74	21.7443	17.2149	19.2107	0.00366338
2	F	3.075	343.63	29.1618	14.3902	21.7473	0.00424226
3	F	3.075	358.307	24.2093	19.0497	21.5129	0.00442345
4	F	3.075	202.908	22.5826	12.3006	15.9256	0.00250498
5	F	3.075	212.255	19.0253	13.8039	16.1592	0.00262037
6	F	3.075	212.1	18.6619	15.1767	16.2382	0.00261847
7	F	3.075	347.878	22.7852	17.973	20.8094	0.00429471
8	F	3.075	350.35	24.654	16.8422	21.3923	0.00432523
9	F	3.075	214.984	21.1098	13.4811	16.2663	0.00265407
10	F	3.075	318.035	24.3583	16.2896	19.7549	0.00392627
1	F	2.595	171.004	15.7291	13.8505	14.5683	0.00211111
2	F	2.595	137.606	14.3929	11.2029	13.1002	0.00169881
3	F	2.595	156.069	16.7379	11.6292	14.1806	0.00192673
4	F	2.595	158.052	15.4124	11.7678	13.9402	0.00195121
5	F	2.595	349.398	22.3879	18.4565	20.9564	0.00431346
6	F	2.595	226.984	18.837	15.0052	16.7923	0.00280221
7	F	2.595	213.285	19.8162	13.171	16.304	0.00263309
8	F	2.595	189.183	19.1548	12.7417	15.3512	0.00233554
9	F	2.595	135.263	15.509	10.2523	13.1992	0.00166988
10	F	2.595	79.3091	13.3574	7.54366	10.1785	0.0009791
1	F	2.595	180.325	19.4827	12.8894	14.9822	0.00222619
2	F	2.595	372.65	24.8771	19.3867	22.0733	0.00460052
3	F	2.595	188.668	22.0407	10.4007	15.5696	0.00232919
4	F	2.595	184.909	16.8024	13.2645	15.1394	0.00228277
5	F	2.595	203.577	19.2567	12.4979	15.7823	0.00251324
6	F	2.595	188.565	17.7626	13.4983	15.2801	0.00232791
7	F	2.595	249.618	22.159	14.1948	17.4263	0.00308163
8	F	2.595	164.206	17.6492	12.1997	14.3785	0.00202719
9	F	2.595	214.315	23.8972	11.7273	16.2269	0.00264581
10	F	2.595	147.366	17.7721	10.5042	13.7806	0.00181929
1	F	2.595	241.635	21.6196	13.214	17.2105	0.00298309
2	F	2.595	214.65	22.0314	11.9265	16.3508	0.00264994
3	F	2.595	148.396	17.3044	11.1775	13.8921	0.001832
4	F	2.595	266.638	21.012	15.3152	18.2864	0.00329176
5	F	2.595	319.786	21.0994	18.5539	19.9431	0.00394789
6	F	2.595	220.778	18.6038	14.8854	16.5139	0.0027256
7	F	2.595	106.707	13.635	9.69864	11.9732	0.00131734
8	F	2.595	160.833	17.7256	11.035	14.3275	0.00198554
9	F	2.595	236.614	19.9393	15.6766	17.1206	0.0029211
10	F	2.595	157.253	16.849	12.4886	14.1226	0.00194136
1	F	3.98	319.734	23.2428	17.5856	19.9574	0.00394725
2	F	3.98	226.984	18.5948	14.6685	16.7134	0.00280221
3	F	3.98	205.972	19.6328	12.205	16.2249	0.00254281
4	F	3.98	147.649	16.2698	12.0297	13.6851	0.00182278
5	F	3.98	239.446	24.239	12.3006	16.9794	0.00295607
6	F	3.98	209.397	19.3521	13.0847	16.0626	0.00258509
7	F	3.98	201.517	19.1602	12.6403	15.9551	0.00248781
8	F	3.98	248.15	20.7704	14.6034	17.4525	0.00306351
9	F	3.98	213.929	18.6874	13.6539	16.3587	0.00264104
10	F	3.98	202.29	19.9709	12.8263	16.0321	0.00249735
1	F	3.98	228.941	20.1736	14.499	16.7991	0.00282637
2	F	3.98	306.396	22.0419	17.1827	19.4663	0.00378259
3	F	3.98	278.998	20.0744	17.1009	18.6766	0.00344435
4	F	3.98	311.855	20.8762	17.7009	19.7499	0.00384998
5	F	3.98	174.84	16.1762	13.5069	14.7638	0.00215848
6	F	3.98	273.694	24.2087	15.4882	18.3533	0.00337886
7	F	3.98	258.579	19.449	16.8368	17.9528	0.00319226
8	F	3.98	228.554	19.7967	14.314	16.8321	0.0028216
9	F	3.98	102.819	13.1906	9.98126	11.42	0.00126934
10	F	3.98	194.359	20.7009	11.6258	15.5079	0.00239944
1	F	3.98	405.12	30.4029	17.197	23.5343	0.00500138
2	F	3.98	91.9007	11.5547	9.69466	10.6011	0.00113455
3	F	3.98	353.595	26.1739	17.134	20.8377	0.00436528
4	F	3.98	224.924	20.9187	13.4983	16.6382	0.00277678
5	F	3.98	384.34	25.2424	18.1207	22.1752	0.00474484
6	F	3.98	406.408	31.4393	14.8187	23.9372	0.00501728
7	F	3.98	408.699	25.0046	19.3101	22.8778	0.00504557
8	F	3.98	231.387	18.3831	15.2241	16.9799	0.00285657
9	F	3.98	319.786	22.7371	17.197	19.9315	0.00394789
10	F	3.98	368.89	23.6056	20.38	21.45	0.00455411
1	M	3.955	224.718	24.3789	10.5969	16.4846	0.00277423
2	M	3.955	181.02	19.6302	9.90357	15.2985	0.00223477
3	M	3.955	216.735	24.0128	10.8086	16.2249	0.00267569
4	M	3.955	168.841	20.059	10.6212	14.3394	0.00208441
5	M	3.955	194.359	18.7801	12.8384	15.4758	0.00239944
6	M	3.955	249.36	21.409	15.2004	17.5279	0.00307846
7	M	3.955	218.023	21.9934	13.7113	16.1677	0.00269158
8	M	3.955	209.809	20.5404	11.4033	16.1856	0.00259017
9	M	3.955	246.27	24.1278	12.0168	17.6044	0.00304031
10	M	3.955	155.039	16.9618	11.0536	13.8743	0.00191402
1	M	3.955	305.082	25.9446	13.4983	19.0411	0.00376637
2	M	3.955	271.479	21.8241	15.2655	18.3052	0.00335152
3	M	3.955	349.758	24.3281	18.294	20.8879	0.00431791
4	M	3.955	385.602	27.8053	17.4437	23.1156	0.00476042
5	M	3.955	201.182	20.8792	11.8028	15.6247	0.00248368
6	M	3.955	377.697	25.3584	18.5213	22.0849	0.00466283
7	M	3.955	262.904	25.0216	12.5	17.8482	0.00324567
8	M	3.955	301.709	28.49	12.8954	18.8715	0.00372473
9	M	3.955	368.71	23.5668	18.3158	21.6074	0.00455188
10	M	3.955	366.29	25.539	18.0588	21.7277	0.004522
1	M	3.955	369.405	23.9118	18.395	21.6166	0.00456047
2	M	3.955	401.721	25.7773	19.4589	22.4658	0.00495942
3	M	3.955	373.422	32.7015	15.2452	23.9516	0.00461006
4	M	3.955	235.764	21.9893	13.1622	16.9217	0.00291061
5	M	3.955	233.292	21.0854	13.716	16.8583	0.00288009
6	M	3.955	219.207	21.3638	13.8978	16.5028	0.0027062
7	M	3.955	338.763	25.3081	17.085	20.4203	0.00418217
8	M	3.955	218.074	21.8341	12.9978	16.3286	0.00269222
9	M	3.955	363.457	31.0503	16.3684	22.4371	0.00448703
10	M	3.955	383.542	26.3723	19.0747	22.3532	0.00473499
1	M	3.705	848.015	42.3949	24.6561	32.3131	0.0104691
2	M	3.705	701.087	38.3433	24.2566	29.5933	0.00865523
3	M	3.705	959.254	41.3423	29.6256	34.5945	0.0118424
4	M	3.705	699.8	37.5346	22.7077	29.7951	0.00863933
5	M	3.705	627.958	41.0928	18.9521	28.1379	0.00775241
6	M	3.705	203.809	17.7024	14.4429	15.9218	0.00251611
7	M	3.705	484.069	29.5769	19.8474	24.819	0.00597604
8	M	3.705	713.241	35.3101	26.882	29.8	0.00880527
9	M	3.705	495.656	32.4525	19.894	25.3662	0.00611909
10	M	3.705	1085.81	53.9716	27.0999	37.6979	0.0134048
1	M	3.705	677.269	39.9798	21.0267	29.2849	0.00836118
2	M	3.705	556.683	33.136	23.6818	26.605	0.00687249
3	M	3.705	443.024	27.7427	20.1985	23.8463	0.00546932
4	M	3.705	509.535	33.5284	17.8025	25.6763	0.00629043
5	M	3.705	686.873	46.7651	19.6669	29.4573	0.00847975
6	M	3.705	309.048	21.4546	17.8804	19.555	0.00381533
7	M	3.705	481.313	32.2667	20.4248	25.1198	0.00594202
8	M	3.705	480.85	26.0857	22.766	24.2365	0.0059363
9	M	3.705	399.816	30.8932	15.7756	23.9113	0.0049359
10	M	3.705	708.761	44.5538	20.878	30.3684	0.00874996
1	M	3.705	629.374	37.4398	22.0267	28.1837	0.0077699
2	M	3.705	383.49	27.6735	17.3371	22.466	0.00473435
3	M	3.705	453.014	26.5863	21.0432	23.9753	0.00559266
4	M	3.705	839.466	38.6916	28.3187	32.32	0.0103636
5	M	3.705	418.072	29.5264	17.0579	23.2547	0.00516128
6	M	3.705	408.828	26.7937	19.2828	22.652	0.00504716
7	M	3.705	308.456	26.5548	14.3311	19.4372	0.00380802
8	M	3.705	412.742	27.7497	17.0579	23.0603	0.00509548
9	M	3.705	573.24	29.3848	23.2871	26.7397	0.00707689
10	M	3.705	335.828	24.5787	15.5454	20.2106	0.00414594
1	F	.	249.18	21.1823	15.389	17.5894	0.00307623
2	F	.	320.146	22.6168	17.2381	20.0106	0.00395234
3	F	.	183.776	18.4934	12.5954	15.3395	0.00226879
4	F	.	109.23	14.6509	9.92434	11.9385	0.00134849
5	F	.	87.6262	12.4401	8.57712	10.3178	0.00108178
6	F	.	164.386	18.5046	10.7704	14.4968	0.00202941
7	F	.	214.238	18.3221	13.8792	16.1971	0.00264485
8	F	.	173.038	21.2035	9.6614	14.9852	0.00213623
9	F	.	207.8	22.3505	10.8799	16.3422	0.00256538
10	F	.	184.265	18.6763	12.6566	15.2068	0.00227483
1	F	.	204.324	24.3958	9.34161	15.8818	0.00252246
2	F	.	217.121	20.4556	12.0104	16.5421	0.00268046
3	F	.	207.208	21.933	11.5547	16.2015	0.00255807
4	F	.	195.311	17.8991	13.8792	15.5712	0.0024112
5	F	.	210.736	20.9236	13.2956	16.19	0.00260162
6	F	.	247.12	24.7125	12.6199	17.1019	0.0030508
7	F	.	213.929	22.228	12.9223	16.1626	0.00264104
8	F	.	89.6862	12.3466	8.6011	10.532	0.00110721
9	F	.	172.085	16.1618	13.1328	14.6265	0.00212446
10	F	.	176.411	18.5234	12.3069	14.9363	0.00217787
1	F	.	211.997	21.8436	12.5061	16.3574	0.0026172
2	F	.	127.513	16.0467	10.1716	12.7335	0.00157419
3	F	.	165.802	17.8609	11.3161	14.3464	0.0020469
4	F	.	287.315	25.2117	15.9606	18.7324	0.00354703
5	F	.	185.552	18.2178	11.7799	15.3368	0.00229072
6	F	.	200.255	23.6012	9.74499	16.3249	0.00247224
7	F	.	170.746	16.9944	13.124	14.5567	0.00210793
8	F	.	160.575	19.1971	10.7621	14.4408	0.00198237
9	F	.	202.006	21.1975	12.4845	15.8413	0.00249385
10	F	.	221.061	18.46	13.5145	16.6435	0.00272909
1	M	.	219.439	19.5513	13.6859	16.4581	0.00270907
2	M	.	240.013	19.4774	15.8026	17.2655	0.00296306
3	M	.	165.622	15.8895	12.3435	14.35	0.00204467
4	M	.	270.192	20.7995	15.7168	18.3446	0.00333563
5	M	.	274.646	20.8891	16.8246	18.4721	0.00339063
6	M	.	196.985	20.3243	12.1458	15.5997	0.00243186
7	M	.	222.4	18.9786	14.7813	16.6222	0.00274562
8	M	.	183.57	16.6677	13.5402	15.0573	0.00226624
9	M	.	262.673	21.1159	15.4057	18.0432	0.00324281
10	M	.	216.787	20.8977	12.1955	16.117	0.00267632
1	M	.	159.185	16.2864	11.975	14.105	0.0019652
2	M	.	184.497	17.2269	13.7413	15.1096	0.00227769
3	M	.	195.852	18.5039	13.5754	15.6022	0.00241788
4	M	.	172.883	17.2776	11.8355	14.6188	0.00213432
5	M	.	184.316	17.0095	13.3458	15.0633	0.00227546
6	M	.	194.101	18.5726	12.1033	15.5513	0.00239626
7	M	.	168.017	17.8184	11.3308	14.5119	0.00207424
8	M	.	233.395	20.7419	13.9339	16.8519	0.00288136
9	M	.	134.13	18.6832	9.06036	13.3682	0.00165589
10	M	.	129.624	14.4171	10.8668	12.6783	0.00160026
1	M	.	298.748	22.5581	16.4626	19.2371	0.00368817
2	M	.	258.064	20.7518	15.8935	17.9784	0.0031859
3	M	.	221.834	19.7009	13.9754	16.5222	0.00273863
4	M	.	298.31	22.7507	16.4352	19.098	0.00368277
5	M	.	147.288	16.5211	12.0564	13.5775	0.00181833
6	M	.	230.537	19.3893	14.5699	16.9024	0.00284608
7	M	.	228.632	20.2329	13.2062	16.6621	0.00282255
8	M	.	169.819	15.4691	13.4429	14.4961	0.00209649
9	M	.	174.737	18.8847	11.383	14.7434	0.00215721
10	M	.	224.1	25.4152	12.3309	16.5957	0.0027666
1	F	.	220.211	21.448	12.9909	16.2719	0.0027186
2	F	.	303.615	23.323	17.5929	19.4234	0.00374825
3	F	.	275.625	20.6828	16.8483	18.5028	0.00340271
4	F	.	388.1	25.0786	20.043	22.1035	0.00479125
5	F	.	303.306	23.793	16.7817	19.3648	0.00374444
6	F	.	308.687	23.8109	17.2605	19.7197	0.00381088
7	F	.	435.788	26.2343	19.8804	23.3493	0.00537999
8	F	.	320.764	25.8795	17.3074	20.1081	0.00395997
9	F	.	250.57	20.5047	16.4226	17.6233	0.0030934
10	F	.	330.678	22.7886	18.3277	20.2998	0.00408236
1	F	.	241.275	21.0377	14.1984	17.2044	0.00297864
2	F	.	207.568	16.6917	15.2655	16.0433	0.00256252
3	F	.	155.811	15.2655	12.3508	13.967	0.00192356
4	F	.	216.787	22.4677	11.7678	16.0637	0.00267632
5	F	.	208.933	19.0963	12.6566	16.0512	0.00257937
6	F	.	270.913	22.9558	16.2143	18.2798	0.00334453
7	F	.	326.841	21.3367	19.1548	20.1234	0.00403499
8	F	.	216.066	22.3188	11.7152	16.344	0.00266742
9	F	.	219.233	18.001	15.0848	16.5125	0.00270652
10	F	.	185.887	19.1118	12.2566	15.3242	0.00229485
1	F	.	233.859	21.9036	14.8334	16.9422	0.00288709
2	F	.	234.889	18.4725	15.389	17.1301	0.0028998
3	F	.	253.995	20.9623	15.2478	17.7382	0.00313568
4	F	.	297.692	22.7897	16.2738	19.1898	0.00367514
5	F	.	181.278	17.5966	12.9174	15.0424	0.00223795
6	F	.	244.184	19.6302	14.0672	17.3611	0.00301456
7	F	.	251.961	22.7354	15.0745	17.5566	0.00311056
8	F	.	307.271	21.7224	18.3474	19.5505	0.00379339
9	F	.	259.711	20.0917	17.0579	17.9903	0.00320625
10	F	.	279.796	22.7897	16.0347	18.6135	0.0034542
1	M	.	197.474	17.7894	13.5031	15.6409	0.0024379
2	M	.	292.568	21.9653	16.3598	19.0367	0.00361188
3	M	.	161.863	16.1124	11.6292	14.3525	0.00199826
4	M	.	279.462	24.205	13.6661	18.2228	0.00345007
5	M	.	388.743	23.7497	20.7574	22.0585	0.0047992
6	M	.	381.662	25.2015	19.9973	21.9772	0.00471178
7	M	.	250.519	24.7453	11.7941	17.7403	0.00309276
8	M	.	444.26	26.0541	20.5905	23.664	0.00548458
9	M	.	209.603	20.4808	12.382	16.1087	0.00258763
10	M	.	279.178	22.4912	15.6643	18.5777	0.00344657
1	M	.	227.859	23.1485	13.5488	16.7772	0.00281302
2	M	.	268.415	21.9441	15.6503	18.1433	0.0033137
3	M	.	314.249	25.0678	14.8083	19.5596	0.00387954
4	M	.	527.817	28.3041	23.5974	25.7009	0.00651613
5	M	.	396.957	27.9107	16.9108	23.1943	0.00490061
6	M	.	266.87	20.9918	14.3902	18.0537	0.00329462
7	M	.	307.709	23.2921	17.4563	19.5379	0.0037988
8	M	.	259.119	21.3638	15.7266	17.9319	0.00319894
9	M	.	337.141	26.0145	16.2927	20.7161	0.00416215
10	M	.	387.353	28.8256	17.7677	22.2853	0.00478204
1	M	.	528.358	31.1591	21.4486	26.0772	0.00652281
2	M	.	287.907	24.6274	14.2888	18.659	0.00355434
3	M	.	451.212	26.3288	21.4774	23.7729	0.00557041
4	M	.	380.529	29.0321	16.3645	23.1084	0.00469779
5	M	.	467.177	29.2953	20.8829	24.5164	0.0057675
6	M	.	484.712	31.682	18.6915	25.5627	0.00598398
7	M	.	303.125	26.9207	15.8676	19.1825	0.00374221
8	M	.	414.75	25.3096	20.5761	22.979	0.00512027
9	M	.	241.996	20.6061	14.7577	17.4244	0.00298754
10	M	.	342.368	23.54	17.4975	21.0482	0.00422668
1	F	.	156.893	17.4673	10.3498	14.0177	0.00193691
2	F	.	301.503	25.8745	14.2563	20.3685	0.00372219
3	F	.	493.596	31.4712	16.0612	25.6012	0.00609366
4	F	.	280.801	23.944	14.0342	18.2654	0.0034666
5	F	.	380.143	27.0062	18.7135	22.3482	0.00469303
6	F	.	282.732	22.4568	14.8361	18.783	0.00349044
7	F	.	405.481	24.2114	20.8663	22.5623	0.00500583
8	F	.	304.542	23.9118	14.9165	19.5798	0.0037597
9	F	.	440.912	29.8594	19.3128	24.2368	0.00544325
10	F	.	515.844	29.7423	22.7914	25.4359	0.00636831
1	F	.	287.418	23.2101	17.2687	18.9026	0.0035483
2	F	.	306.988	23.6628	16.7763	19.4733	0.0037899
3	F	.	295.735	21.8164	16.1594	19.0826	0.00365098
4	F	.	364.848	23.4266	18.4732	21.5455	0.0045042
5	F	.	279.539	21.6868	16.721	18.6316	0.00345102
6	F	.	369.637	24.0594	19.929	21.3971	0.00456333
7	F	.	215.705	18.1902	14.5132	16.3658	0.00266297
8	F	.	365.877	24.4232	18.46	21.4735	0.00451691
9	F	.	342.909	23.0325	17.655	21.2935	0.00423336
10	F	.	332.351	25.0709	17.4467	20.2555	0.00410302
1	F	.	523.337	38.2653	17.1947	26.6841	0.00646082
2	F	.	490.094	30.2143	19.8927	25.1174	0.00605042
3	F	.	674.488	38.4398	23.4002	29.1626	0.00832684
4	F	.	440.603	28.341	17.6288	24.3731	0.00543944
5	F	.	403.884	28.569	17.4112	22.7076	0.00498612
6	F	.	484.094	27.4629	22.1538	24.8106	0.00597635
7	F	.	407.438	25.3584	19.5217	22.9477	0.00502999
8	F	.	343.269	22.9154	18.3277	20.7053	0.00423781
9	F	.	387.018	25.0873	19.2908	22.3705	0.0047779
10	F	.	490.455	31.5643	18.7039	25.3061	0.00605487
1	F	.	211.405	22.8405	11.6789	16.0638	0.00260988
2	F	.	106.295	15.8432	7.48025	12.1467	0.00131225
3	F	.	155.09	17.8991	10.1716	14.1249	0.00191466
4	F	.	154.369	16.381	12.098	13.8883	0.00190575
5	F	.	113.505	14.1357	10.2058	12.051	0.00140126
6	F	.	151.769	15.4332	12.5061	13.604	0.00187365
7	F	.	176.72	17.3735	13.1593	14.8309	0.00218168
8	F	.	176.102	19.2587	11.2201	14.733	0.00217405
9	F	.	167.965	19.0443	11.3705	14.364	0.0020736
10	F	.	265.994	22.6048	13.8728	18.105	0.00328381
1	F	.	189.003	24.2566	9.65474	16.4983	0.00233332
2	F	.	264.861	20.8762	16.1212	18.1413	0.00326983
3	F	.	152.49	19.0308	9.97739	13.9798	0.00188255
4	F	.	212.976	22.217	12.4628	16.2027	0.00262928
5	F	.	152.155	15.5785	12.4886	13.7138	0.00187842
6	F	.	181.046	21.9858	11.1741	15.0512	0.00223509
7	F	.	167.708	16.8368	12.4628	14.4668	0.00207042
8	F	.	148.653	18.5317	10.8182	13.7639	0.00183518
9	F	.	134.568	15.7658	10.7525	13.0993	0.0016613
10	F	.	142.01	17.7938	10.9987	13.4968	0.00175317
1	F	.	162.249	17.2485	11.4484	14.2694	0.00200303
2	F	.	103.617	12.4628	10.5299	11.3677	0.00127919
3	F	.	178.497	18.2072	11.6125	14.9669	0.00220362
4	F	.	136.782	19.623	8.31028	13.9935	0.00168863
5	F	.	155.399	18.648	10.9129	13.9388	0.00191847
6	F	.	123.238	16.4187	9.25716	12.5543	0.00152142
7	F	.	157.665	15.8895	12.1955	13.9546	0.00194644
8	F	.	178.136	17.2269	12.3726	15.0224	0.00219917
9	F	.	166.034	15.6938	12.681	14.3138	0.00204976
10	F	.	120.277	15.197	10.2749	12.5061	0.00148487
1	M	.	376.461	29.3764	15.4057	22.6523	0.00464757
2	M	.	272.689	20.6511	15.7634	18.3864	0.00336647
3	M	.	515.741	30.117	21.7337	25.5174	0.00636704
4	M	.	222.04	24.4548	12.2124	16.516	0.00274117
5	M	.	255.18	20.6723	15.5752	17.7653	0.0031503
6	M	.	264.501	24.8227	13.0611	17.7985	0.00326538
7	M	.	477.451	26.8129	22.1944	24.5608	0.00589434
8	M	.	271.273	23.8146	14.0965	18.1033	0.00334898
9	M	.	211.148	23.7649	10.7129	16.1159	0.0026067
10	M	.	232.855	21.6892	13.9126	16.8744	0.00287469
1	M	.	628.628	31.9455	23.853	28.0412	0.00776068
2	M	.	810.832	41.5613	26.2995	31.8485	0.0100101
3	M	.	462.387	27.4249	20.6679	24.2634	0.00570837
4	M	.	403.318	28.0817	18.5713	22.9857	0.00497913
5	M	.	581.016	37.2464	17.4437	27.9151	0.0071729
6	M	.	684.813	36.965	24.7998	29.27	0.00845432
7	M	.	401.927	31.1211	14.9846	23.2675	0.00496196
8	M	.	733.429	39.822	24.765	30.2581	0.0090545
9	M	.	257.986	24.1843	13.3072	17.5941	0.00318495
10	M	.	369.869	28.551	16.6453	22.1425	0.00456619
1	M	.	263.059	24.8853	13.1827	18.009	0.00324757
2	M	.	270.913	20.7009	15.9864	18.344	0.00334453
3	M	.	335.75	24.5468	16.8368	20.3643	0.00414498
4	M	.	155.76	17.2605	9.47979	14.2371	0.00192292
5	M	.	168.583	17.2687	12.0617	14.6055	0.00208123
6	M	.	229.61	18.1164	15.5056	16.934	0.00283463
7	M	.	251.034	20.9863	16.0956	17.6274	0.00309912
8	M	.	121.152	14.212	9.71456	12.4968	0.00149567
9	M	.	282.732	24.7733	14.0122	19.7014	0.00349044
10	M	.	238.313	20.311	14.9329	17.0424	0.00294208
1	F	3.95	440.14	32.4644	17.5929	24.768	0.00543371
2	F	3.95	356.067	25.5994	17.0254	21.5639	0.0043958
3	F	3.95	440.397	27.0334	19.8052	23.4636	0.00543689
4	F	3.95	422.424	29.021	18.198	23.4907	0.005215
5	F	3.95	417.609	28.2139	18.946	23.2037	0.00515556
6	F	3.95	279.281	22.9468	15.4124	18.4957	0.00344785
7	F	3.95	464.731	30.6996	18.7369	25.3439	0.0057373
8	F	3.95	371.568	26.9976	15.5454	21.7738	0.00458717
9	F	3.95	469.726	28.2554	19.7244	24.4976	0.00579897
10	F	3.95	115.693	13.0532	10.6345	11.9674	0.00142828
1	F	3.95	327.768	25.2729	15.2317	20.7744	0.00404643
2	F	3.95	412.33	25.3909	19.5513	23.0502	0.00509039
3	F	3.95	347.827	26.0036	17.8581	21.2381	0.00429407
4	F	3.95	474.387	29.8956	19.8286	24.8884	0.00585651
5	F	3.95	257.626	20.2977	14.6104	17.9429	0.0031805
6	F	3.95	263.909	23.1501	14.8993	18.0025	0.00325806
7	F	3.95	187.793	17.5292	12.9621	15.2207	0.00231838
8	F	3.95	381.456	29.1437	16.8315	22.3849	0.00470924
9	F	3.95	410.579	27.0234	18.6142	22.8172	0.00506877
10	F	3.95	350.376	25.4329	17.5878	20.8067	0.00432554
1	F	3.95	459.838	26.5742	21.4546	24.0168	0.0056769
2	F	3.95	276.372	26.1694	13.3487	18.1681	0.00341192
3	F	3.95	248.047	22.1101	13.7338	17.3352	0.00306224
4	F	3.95	364.513	26.6651	16.7763	22.4587	0.00450007
5	F	3.95	446.165	25.5178	19.6878	23.6716	0.0055081
6	F	3.95	379.834	28.4059	18.0217	22.2871	0.00468921
7	F	3.95	353.234	26.6172	16.1467	21.6357	0.00436083
8	F	3.95	236.923	25.224	9.7885	16.9335	0.00292491
9	F	3.95	211.045	20.3515	12.468	16.163	0.00260543
10	F	3.95	390.237	27.9379	15.6675	22.6324	0.00481764
1	F	3.5	187.793	17.1069	13.171	15.2124	0.00231838
2	F	3.5	258.398	23.2495	13.8039	17.6821	0.00319004
3	F	3.5	201.466	18.9766	13.4983	15.8222	0.00248718
4	F	3.5	258.192	24.8014	14.3822	17.6949	0.00318749
5	F	3.5	189.183	19.8649	11.7404	15.5448	0.00233554
6	F	3.5	274.518	22.2593	14.4135	18.278	0.00338904
7	F	3.5	253.326	25.0658	14.6377	17.4347	0.00312741
8	F	3.5	203.036	22.2466	10.9987	15.9793	0.00250657
9	F	3.5	356.711	28.942	14.8056	22.7158	0.00440375
10	F	3.5	224.125	23.9591	11.5715	16.5642	0.00276692
1	F	3.5	236.511	17.9738	16.1212	17.1887	0.00291983
2	F	3.5	190.986	19.623	12.4556	15.5607	0.0023578
3	F	3.5	272.998	24.8517	12.8954	18.019	0.00337028
4	F	3.5	294.937	27.3478	13.5402	20.7617	0.00364112
5	F	3.5	183.364	16.6035	13.6284	14.973	0.0022637
6	F	3.5	263.342	22.0267	16.0764	18.0902	0.00325107
7	F	3.5	269.445	20.311	16.6886	18.3158	0.00332641
8	F	3.5	160.215	17.0375	11.3739	14.0718	0.00197792
9	F	3.5	207.259	22.3557	12.205	16.0708	0.0025587
10	F	3.5	232.855	18.3635	15.2469	16.9891	0.00287469
1	F	3.5	252.553	21.4774	14.173	17.5638	0.00311787
2	F	3.5	239.086	21.3373	13.5288	17.0562	0.00295162
3	F	3.5	215.165	19.9548	13.4878	16.2511	0.0026563
4	F	3.5	253.918	22.7886	12.3069	17.6945	0.00313472
5	F	3.5	228.709	21.5445	13.1328	16.8737	0.00282351
6	F	3.5	218.023	20.7226	13.526	16.4063	0.00269158
7	F	3.5	264.115	19.1407	16.891	18.14	0.00326061
8	F	3.5	239.987	21.3276	13.6661	17.0461	0.00296274
9	F	3.5	192.067	19.623	11.1637	15.3707	0.00237115
10	F	3.5	229.481	19.2433	14.7158	16.8685	0.00283304
1	M	3.51	235.249	21.4582	12.8223	17.1451	0.00290425
2	M	3.51	196.959	20.3547	11.7941	15.6231	0.00243155
3	M	3.51	140.233	17.3787	10.1107	13.3668	0.00173123
4	M	3.51	155.142	16.0355	12.5995	13.9106	0.00191529
5	M	3.51	333.047	26.8705	15.6585	20.1823	0.0041116
6	M	3.51	143.992	15.7658	11.0769	13.5228	0.00177764
7	M	3.51	165.056	19.1951	10.9506	14.6219	0.00203768
8	M	3.51	305.288	25.9128	13.9616	19.561	0.00376892
1	M	3.51	313.734	22.7303	16.6058	19.7058	0.00387318
2	M	3.51	310.928	25.7133	14.8204	19.5064	0.00383853
3	M	3.51	164.309	18.3915	11.4033	14.4814	0.00202846
4	M	3.51	98.5956	14.3571	9.12408	11.2515	0.0012172
5	M	3.51	426.698	25.9471	19.4959	23.3042	0.00526777
6	M	3.51	240.734	21.7461	14.763	17.2242	0.00297196
7	M	3.51	397.344	27.7051	16.8681	22.9678	0.00490538
8	M	3.51	271.634	26.5819	11.528	18.6329	0.00335343
9	M	3.51	324.627	25.6411	14.0663	19.9773	0.00400765
10	M	3.51	371.439	25.6828	17.3905	21.9247	0.00458558
1	M	3.51	371.594	29.6139	17.5907	22.9986	0.00458749
2	M	3.51	338.712	24.0213	18.294	20.7257	0.00418154
3	M	3.51	664.162	41.7079	19.5217	29.652	0.00819937
4	M	3.51	744.913	38.7816	25.1908	30.9144	0.00919628
5	M	3.51	512.934	36.2943	17.722	25.8893	0.00633239
6	M	3.51	222.786	18.3031	15.1231	16.6446	0.00275039
7	M	3.51	397.859	27.4136	17.7626	22.9614	0.00491174
8	M	3.51	479.279	28.0244	20.229	24.7262	0.00591691
9	M	3.51	536.753	29.4316	22.6082	26.1657	0.00662644
1	M	4.03	400.331	30.5078	14.6904	23.3148	0.00494225
2	M	4.03	396.494	27.3689	18.0502	22.8974	0.00489489
3	M	4.03	414.235	34.9631	17.369	24.1438	0.00511391
4	M	4.03	223.997	22.6168	13.4582	16.7476	0.00276533
5	M	4.03	314.146	25.4638	14.6413	20.9659	0.00387827
6	M	4.03	318.91	29.7107	13.0492	22.3886	0.00393708
7	M	4.03	248.227	20.8169	13.4983	17.572	0.00306447
8	M	4.03	350.865	30.6698	16.2	22.5878	0.00433158
9	M	4.03	219.465	20.5905	13.5031	16.4326	0.00270938
1	M	4.03	558.408	35.3031	17.3431	27.4673	0.00689379
2	M	4.03	454.431	36.3935	12.9978	25.7235	0.00561014
3	M	4.03	728.099	40.4113	21.8613	30.6969	0.00898869
4	M	4.03	1069.67	51.2142	24.5599	36.9942	0.0132055
5	M	4.03	535.645	33.7584	18.3915	26.9294	0.00661277
6	M	4.03	206.822	22.1654	13.1171	15.9546	0.0025533
7	M	4.03	395.593	29.5582	16.3959	22.8854	0.00488376
1	M	4.03	366.547	28.8341	15.2916	21.9268	0.00452518
2	M	4.03	438.981	32.0934	16.7109	23.9541	0.00541941
3	M	4.03	283.787	24.6692	15.1078	18.6121	0.00350348
4	M	4.03	363.019	25.2469	18.0445	21.2378	0.00448163
5	M	4.03	275.007	23.3825	14.1302	18.3315	0.00339508
6	M	4.03	451.495	27.0062	20.7853	24.229	0.0055739
7	M	4.03	336.446	23.5865	17.7242	20.4454	0.00415356
8	M	4.03	665.089	33.3802	22.9266	28.9858	0.00821081
1	M	.	108.919	13.7198	10.2108	11.8409	0.00134499
2	M	.	143.106	17.5834	10.7929	13.5034	0.00176715
3	M	.	110.387	13.2745	10.0711	11.7861	0.00136311
4	M	.	165.528	19.5469	11.5722	14.3112	0.00204404
5	M	.	88.8653	11.9174	9.19599	10.4261	0.00109736
6	M	.	91.5426	13.2793	9.25876	10.8837	0.00113042
7	M	.	134.353	16.4041	11.0836	13.0156	0.00165907
8	M	.	86.4969	11.145	9.65351	10.2859	0.00106811
9	M	.	112.935	13.5623	10.9915	11.9125	0.00139458
10	M	.	240.055	21.151	13.7086	17.2213	0.00296433
1	M	.	199.175	17.735	13.2541	15.6713	0.00245952
2	M	.	201.981	18.2663	12.8608	15.8331	0.00249417
3	M	.	83.3305	12.9326	7.56826	10.3339	0.00102901
4	M	.	180.897	17.2217	12.4219	15.1273	0.00223382
5	M	.	172.453	18.6595	11.6376	14.6421	0.00212955
6	M	.	142.411	18.1134	10.5481	13.3451	0.00175857
7	M	.	347.738	24.5069	18.3612	20.796	0.00429407
8	M	.	38.4088	8.46727	5.13429	6.96558	0.00047429
9	M	.	142.54	18.0108	10.4043	13.3123	0.00176016
10	M	.	85.9821	11.108	9.74375	10.2902	0.00106175
1	M	.	90.7188	11.4233	9.83055	10.5951	0.00112024
2	M	.	90.9248	11.2187	9.96321	10.6443	0.00112279
3	M	.	127.351	14.7489	10.1475	12.8669	0.0015726
4	M	.	109.692	13.259	10.3907	11.7356	0.00135453
5	M	.	194.798	17.2463	14.2102	15.5678	0.00240548
6	M	.	186.149	22.6281	10.5907	14.889	0.00229867
7	M	.	134.971	17.5775	10.2385	13.2715	0.0016667
1	F	.	234.451	19.5355	14.7359	17.0907	0.0028944
2	F	.	179.887	20.8891	11.2155	15.1443	0.00222078
3	F	.	281.599	20.9795	14.7289	18.6201	0.00347646
4	F	.	174.197	22.2309	8.686	15.0416	0.00215053
5	F	.	213.517	23.0414	9.53801	16.0189	0.00263595
6	F	.	286.362	22.8766	16.6515	18.8268	0.00353527
7	F	.	153.52	15.9388	11.5915	13.874	0.00189526
8	F	.	204.092	18.739	12.9988	15.8273	0.0025196
9	F	.	157.279	18.0752	9.62803	13.9923	0.00194168
10	F	.	269.728	25.1299	14.4215	19.4548	0.00332991
1	F	.	76.5281	12.3059	7.20853	9.48988	0.00094477
2	F	.	231.619	24.2093	10.9835	16.7981	0.00285943
3	F	.	182.102	17.4046	12.2629	14.9863	0.00224812
4	F	.	133.28	16.9314	9.31263	12.9784	0.0016454
5	F	.	173.553	20.0988	11.0827	14.6678	0.00214258
6	F	.	145.975	16.303	9.79376	13.4912	0.00180212
7	F	.	207.182	20.1154	12.4886	16.1494	0.00255775
8	F	.	267.411	24.256	13.0176	18.0147	0.0033013
9	F	.	179.192	18.813	12.4069	14.9706	0.0022122
10	F	.	169.176	23.4924	10.5689	14.5896	0.00208854
1	F	.	331.244	25.5753	15.6601	20.247	0.00408935
2	F	.	213.929	19.0976	12.9671	16.454	0.00264104
3	F	.	308.121	26.4649	15.805	21.1516	0.00380388
4	F	.	283.736	25.0766	13.4582	18.4689	0.00350284
5	F	.	233.395	20.4726	14.1839	17.0768	0.00288136
6	F	.	269.187	21.1184	15.853	18.2316	0.00332323
7	F	.	337.63	23.426	17.6251	20.793	0.00416819
8	F	.	263.909	24.2454	15.8245	18.0038	0.00325806
9	F	.	188.127	19.2266	12.0521	15.2605	0.00232251
10	F	.	380.426	31.9455	16.3684	23.483	0.00469652
1	M	.	317.957	29.4775	12.7811	21.7806	0.00392532
2	M	.	238.957	22.3188	14.951	17.1219	0.00295003
3	M	.	332.686	26.2348	16.3967	20.648	0.00410715
4	M	.	336.162	22.9311	14.9657	20.4965	0.00415007
5	M	.	170.386	19.0308	11.6524	14.544	0.00210348
6	M	.	239.446	19.1716	15.4557	17.2346	0.00295607
7	M	.	323.236	27.1004	16.7109	20.5766	0.00399049
8	M	.	177.209	19.4986	12.0617	15.0379	0.00218772
9	M	.	257.188	22.6441	15.6503	17.7867	0.00317509
10	M	.	232.906	21.3952	14.6413	16.9338	0.00287532
1	M	.	128.62	17.7539	9.02191	13.2194	0.00158786
2	M	.	184.419	16.3684	13.8039	15.0991	0.00227673
3	M	.	196.882	19.7609	12.1585	15.5634	0.00243059
4	M	.	165.21	16.751	11.3943	14.343	0.00203959
5	M	.	307.529	25.0971	15.6675	19.9382	0.00379657
6	M	.	207.311	21.7585	11.855	15.989	0.00255934
7	M	.	316.026	26.3918	14.9372	19.8754	0.00390148
8	M	.	198.582	19.3747	14.0342	15.6567	0.00245157
9	M	.	233.112	24.51	11.349	17.034	0.00287787
10	M	.	220.16	20.1972	12.6046	16.597	0.00271797
1	M	.	91.9007	13.124	8.849	10.6656	0.00113455
2	M	.	97.6686	11.9922	9.7885	10.9881	0.00120576
3	M	.	253.48	20.4651	14.0672	17.6501	0.00312932
4	M	.	141.778	22.3557	7.39717	13.7728	0.00175031
5	M	.	217.585	19.787	13.2062	16.3133	0.00268618
6	M	.	223.07	19.1084	14.1211	16.5986	0.00275389
7	M	.	298.233	25.6195	13.3805	18.9475	0.00368181
8	M	.	145.898	17.9408	8.62651	13.967	0.00180117
9	M	.	158.721	15.0873	11.8017	14.053	0.00195948
10	M	.	167.425	18.2291	10.7645	14.4971	0.00206693
1	F	.	420.106	27.505	19.774	23.3864	0.00518639
2	F	.	538.941	32.6794	21.2478	26.7545	0.00665346
3	F	.	216.375	23.1362	11.7941	16.2263	0.00267124
4	F	.	246.244	23.307	13.1397	17.2945	0.00303999
5	F	.	536.701	35.4266	20.0224	26.1318	0.00662581
6	F	.	374.195	27.3011	17.5292	22.3316	0.00461959
7	F	.	539.353	31.3014	22.5757	26.3127	0.00665855
8	F	.	398.168	28.1591	18.5046	22.7968	0.00491555
9	F	.	207.156	19.047	13.4687	15.9634	0.00255743
10	F	.	368.272	24.6619	17.8782	21.6764	0.00454648
1	F	.	234.091	22.5409	13.9237	16.99	0.00288995
2	F	.	252.605	23.6546	13.73	17.6728	0.00311851
3	F	.	250.802	24.4569	12.8374	17.3214	0.00309626
4	F	.	378.16	31.2087	15.0429	24.279	0.00466855
5	F	.	336.549	25.7353	16.1698	20.412	0.00415484
6	F	.	291.203	25.336	14.5539	18.7117	0.00359503
7	F	.	251.24	22.9288	13.6539	17.6377	0.00310166
8	F	.	254.201	20.6922	14.7708	17.675	0.00313822
9	F	.	333.974	26.1606	17.5812	20.2747	0.00412305
10	F	.	197.165	18.5823	12.985	15.85	0.00243409
1	F	.	269.96	22.9474	15.0848	18.1699	0.00333277
2	F	.	428.346	30.9934	18.2686	23.9357	0.00528812
3	F	.	208.676	19.3687	12.8734	15.9803	0.00257619
4	F	.	190.496	18.6204	12.5637	15.5027	0.00235176
5	F	.	295.066	22.5889	17.0367	19.1567	0.00364271
6	F	.	219.027	19.3867	13.7075	16.4165	0.00270398
7	F	.	508.557	33.3714	18.5234	25.7389	0.00627835
8	F	.	421.188	29.1273	17.6404	23.846	0.00519975
9	F	.	214.521	21.505	13.5754	16.186	0.00264835
10	F	.	197.5	19.0679	11.0536	15.9039	0.00243822
1	F	3.71	778.208	51.4877	17.8234	30.7364	0.00960731
2	F	3.71	401.464	39.3174	10.3498	24.215	0.00495624
3	F	3.71	181.535	20.7003	11.8789	15.0597	0.00224113
4	F	3.71	390.237	30.0228	16.907	23.0873	0.00481764
5	F	3.71	337.115	24.7453	16.4399	20.4167	0.00416183
6	F	3.71	339.587	29.1415	15.2317	21.641	0.00419235
7	F	3.71	513.604	30.1324	20.6623	25.091	0.00634066
8	F	3.71	297.023	24.7442	15.5926	19.059	0.00366687
9	F	3.71	472.559	37.5129	13.8235	25.5814	0.00583394
10	F	3.71	356.093	25.1811	18.8431	21.4143	0.00439612
1	F	3.71	875.773	36.8614	30.2743	33.1612	0.0108118
2	F	3.71	396.803	29.4561	19.0517	22.9558	0.0048987
3	F	3.71	562.219	34.4141	20.7059	27.0336	0.00694084
4	F	3.71	453.221	30.8915	20.628	24.4123	0.0055952
5	F	3.71	285.873	25.7693	13.5412	18.5277	0.00352923
6	F	3.71	409.91	26.1739	19.7902	22.9763	0.00506051
7	F	3.71	462.568	32.762	14.4171	24.8281	0.0057106
8	F	3.71	275.985	30.4875	10.9224	22.1815	0.00340716
1	F	3.71	376.177	27.1488	15.5785	21.9917	0.00464407
2	F	3.71	266.278	21.0267	15.7168	18.3334	0.00328731
3	F	3.71	297.203	22.9922	15	19.2856	0.0036691
4	F	3.71	227.19	19.5283	14.7769	16.8046	0.00280475
5	F	3.71	283.375	21.8235	15.389	18.8625	0.00349839
6	F	3.71	330.575	25.0216	16.6221	20.5779	0.00408109
7	F	3.71	245.704	23.7285	14.0058	17.3688	0.00303332
8	F	3.71	217.688	21.9347	12.1997	16.2598	0.00268745
9	F	3.71	288.628	26.6013	12.5585	18.7239	0.00356324
10	F	3.71	322.438	21.6196	18.8212	20.0803	0.00398063
1	F	4.6	567.652	33.7458	19.6715	27.1272	0.00700791
2	F	4.6	686.255	38.972	23.2162	29.3126	0.00847212
3	F	4.6	582.69	35.3465	19.8785	27.6571	0.00719356
4	F	4.6	342.909	31.4073	15.8026	23.8647	0.00423336
5	F	4.6	685.663	39.1175	20.5824	29.5377	0.00846481
6	F	4.6	570.33	38.9354	19.4271	27.0325	0.00704097
7	F	4.6	701.911	38.3002	22.8185	29.6447	0.0086654
8	F	4.6	729.412	37.2923	22.1328	30.3148	0.00900491
9	F	4.6	714.194	38.2252	23.3919	29.937	0.00881703
10	F	4.6	771.538	39.0354	24.0433	30.9493	0.00952498
1	F	4.6	631.099	37.4408	20.9795	28.4835	0.0077912
2	F	4.6	566.828	40.8687	15.805	27.0232	0.00699774
3	F	4.6	746.226	45.0616	21.031	30.5593	0.00921249
4	F	4.6	623.426	35.1866	21.5319	28.7343	0.00769646
5	F	4.6	483.193	35.9403	16.4179	25.1477	0.00596523
6	F	4.6	574.502	39.012	19.0983	27.8068	0.00709247
7	F	4.6	384.752	32.184	16.3093	22.039	0.00474993
8	F	4.6	627.597	42.9036	18.2961	28.2283	0.00774796
9	F	4.6	460.688	35.5245	17.6492	25.6682	0.00568739
10	F	4.6	550.014	40.7046	16.0924	27.7995	0.00679016
1	F	4.6	507.861	28.424	20.0243	25.2838	0.00626977
2	F	4.6	1053.78	46.1513	22.6259	34.9444	0.0130094
3	F	4.6	512.908	29.1971	23.6677	25.4459	0.00633207
4	F	4.6	482.781	26.8287	19.929	24.378	0.00596014
5	F	4.6	471.683	36.1407	19.49	24.8228	0.00582313
6	F	4.6	529.362	34.3343	19.7055	26.2343	0.00653521
7	F	4.6	593.762	28.5848	25.365	27.3315	0.00733025
8	F	4.6	519.706	32.2231	19.6564	26.0032	0.006416
9	F	4.6	440.011	34.9664	15.4915	24.7362	0.00543212
10	F	4.6	344.711	25.7773	17.0103	21.0648	0.00425561
1	M	5.085	397.575	27.6916	17.5966	23.2626	0.00490824
2	M	5.085	482.601	30.2497	18.7362	24.9504	0.00595792
3	M	5.085	521.122	32.2699	18.088	25.8045	0.00643348
4	M	5.085	271.737	21.974	16.3149	18.4103	0.0033547
5	M	5.085	322.258	26.6984	14.7839	19.8953	0.00397841
6	M	5.085	215.963	23.0995	10.5494	16.1327	0.00266615
7	M	5.085	233.833	24.7026	11.3739	16.8245	0.00288677
8	M	5.085	333.15	28.9482	13.8792	20.9658	0.00411287
9	M	5.085	171.879	20.5304	11.2384	14.5351	0.00212192
10	M	5.085	268.878	25.9843	13.5069	18.2276	0.00331942
1	M	5.085	384.829	24.0363	20.0507	22.0355	0.00475088
2	M	5.085	324.472	22.766	18.0195	20.0686	0.00400574
3	M	5.085	462.387	29.235	19.8927	24.2509	0.00570837
4	M	5.085	380.993	25.7033	17.546	22.4742	0.00470352
5	M	5.085	309.408	26.8023	14.3113	20.5306	0.00381978
6	M	5.085	416.553	26.3151	20.2977	23.4823	0.00514252
7	M	5.085	258.115	23.1429	14.2744	17.7353	0.00318654
8	M	5.085	595.642	30.6038	23.09	27.3803	0.00735346
9	M	5.085	195.311	17.7307	14.3571	15.5466	0.0024112
10	M	5.085	392.683	24.5326	19.177	22.0873	0.00484784
1	M	5.085	323.03	27.051	14.0672	20.6618	0.00398794
2	M	5.085	330.806	23.8406	17.6317	20.2556	0.00408395
3	M	5.085	387.662	31.5341	16.3093	22.5257	0.00478585
4	M	5.085	410.527	25.1089	20.1838	22.9635	0.00506814
5	M	5.085	415.703	31.3006	15.4391	24.2221	0.00513203
6	M	5.085	476.06	32.5784	17.6543	25.2139	0.00587717
7	M	5.085	711.67	36.4144	24.5515	30.2233	0.00878588
8	M	5.085	233.37	23.3075	12.1997	16.7807	0.00288105
9	M	5.085	238.7	20.6024	12.5421	16.9838	0.00294685
10	M	5.085	731.498	41.5734	21.472	31.3165	0.00903066
1	M	4.51	851.079	40.2514	27.1507	32.7132	0.0105069
2	M	4.51	500.935	36.7722	18.8301	25.6579	0.00618425
3	M	4.51	505.235	32.2295	20.7995	25.4925	0.00623734
4	M	4.51	768.5	39.6974	25.6752	30.6937	0.00948747
5	M	4.51	752.02	43.831	23.1078	30.4915	0.00928401
6	M	4.51	805.837	42.5683	23.4946	31.4133	0.00994841
7	M	4.51	631.074	37.7371	23.6546	28.2916	0.00779088
8	M	4.51	503.87	36.6779	15.9864	28.0041	0.00622049
9	M	4.51	609.933	30.9905	25.3284	27.697	0.00752989
10	M	4.51	803.751	37.2816	26.9494	31.8932	0.00992266
1	M	4.51	745.557	40.9304	22.0314	30.984	0.00920422
2	M	4.51	469.237	33.2291	17.3312	25.3964	0.00579293
3	M	4.51	505.441	31.4405	21.5654	25.3735	0.00623989
4	M	4.51	828.934	43.846	24.3345	32.0652	0.0102336
5	M	4.51	507.527	37.0665	18.3158	25.9738	0.00626563
6	M	4.51	836.968	39.1175	27.7733	32.2052	0.0103327
7	M	4.51	506.728	33.2605	20.6504	25.5901	0.00625578
8	M	4.51	704.641	40.1248	22.2581	29.81	0.00869909
9	M	4.51	485.279	36.615	16.4352	26.1971	0.00599098
10	M	4.51	816.085	43.4318	23.7215	31.74	0.0100749
1	M	4.51	847.371	40.8675	24.5016	32.5802	0.0104612
2	M	4.51	710.486	40.8489	24.4716	30.159	0.00877126
3	M	4.51	968.987	49.203	24.1757	34.8897	0.0119626
4	M	4.51	426.029	33.0251	17.0745	23.9892	0.00525951
5	M	4.51	350.196	34.4033	13.281	21.8213	0.00432332
6	M	4.51	464.859	32.5701	17.7278	25.568	0.00573889
7	M	4.51	613.178	31.8267	23.4529	27.7699	0.00756994
8	M	4.51	421.445	28.1262	19.9115	23.4338	0.00520292
9	M	4.51	800.713	50.7792	22.0542	32.1227	0.00988515
10	M	4.51	1154.59	54.8882	27.2671	39.8832	0.0142539
1	F	3.5	174.943	17.134	12.5175	14.7277	0.00215975
2	F	3.5	481.571	30.1037	20.8663	24.7016	0.0059452
3	F	3.5	404.039	25.6009	19.6171	22.6058	0.00498803
4	F	3.5	166.678	20.3509	9.95026	14.6296	0.00205771
5	F	3.5	186.042	18.5143	12.5555	15.2251	0.00229676
6	F	3.5	224.1	21.496	13.8263	16.6635	0.0027666
7	F	3.5	375.74	24.2688	19.3521	21.9358	0.00463867
8	F	3.5	574.167	33.3308	23.9747	26.9089	0.00708834
9	F	3.5	118.346	14.2852	10.5042	12.1687	0.00146102
10	F	3.5	683.191	37.1654	26.869	29.3678	0.00843429
1	F	3.5	352.436	25.5803	15.7634	20.9583	0.00435097
2	F	3.5	433.573	26.9456	20.3135	23.8852	0.00535265
3	F	3.5	325.553	26.8023	14.7324	20.1252	0.0040191
4	F	3.5	978.334	39.7353	28.3555	34.9428	0.012078
5	F	3.5	153.777	17.0103	11.3058	13.8998	0.00189844
6	F	3.5	359.595	27.8053	17.2955	22.3178	0.00443935
7	F	3.5	366.573	25.4835	18.1845	21.6635	0.0045255
8	F	3.5	1185.39	44.3566	35.3217	38.5651	0.0146341
9	F	3.5	349.398	25.1366	16.0668	20.6927	0.00431346
10	F	3.5	179.836	18.381	13.5564	14.8842	0.00222015
1	F	3.5	379.036	23.2079	19.8927	21.8155	0.00467936
2	F	3.5	272.947	21.7337	14.7638	18.3498	0.00336964
3	F	3.5	246.631	19.4953	14.7787	17.6326	0.00304476
4	F	3.5	198.736	18.7307	13.0916	15.7123	0.00245348
5	F	3.5	284.405	25.1642	15.7756	18.6655	0.00351111
6	F	3.5	427.78	30.854	19.1286	23.4702	0.00528113
7	F	3.5	327.794	28.3705	15.2232	22.5929	0.00404675
8	F	3.5	140.516	16.0467	11.0734	13.3358	0.00173473
9	F	3.5	344.866	25.1893	17.0163	21.6916	0.00425751
10	F	3.5	477.631	27.0052	22.3332	24.8488	0.00589656
1	M	3.97	447.427	29.9021	18.7774	24.175	0.00552368
2	M	3.97	311.906	28.2358	15.5454	22.6914	0.00385061
3	M	3.97	324.627	29.2847	14.9614	21.3945	0.00400765
4	M	3.97	367.834	25.021	17.2605	21.8339	0.00454107
5	M	3.97	198.556	24.2979	10.7943	15.5548	0.00245126
6	M	3.97	506.574	31.3766	18.1902	25.5193	0.00625387
7	M	3.97	547.284	33.2616	20.472	26.2924	0.00675646
8	M	3.97	355.964	27.6078	16.0347	21.5908	0.00439453
9	M	3.97	551.172	36.5869	19.1609	26.6508	0.00680446
10	M	3.97	223.894	30.8736	9.9761	16.3751	0.00276406
1	M	3.97	245.755	20.531	15.938	17.4715	0.00303395
2	M	3.97	339.613	25.4986	16.5351	21.3099	0.00419267
3	M	3.97	350.247	26.058	17.6543	21.3664	0.00432395
4	M	3.97	461.692	30.0708	18.1164	25.0156	0.00569979
5	M	3.97	431.745	27.6414	19.2326	23.6752	0.00533008
6	M	3.97	358.384	31.34	12.5637	22.5304	0.00442441
7	M	3.97	627.932	37.6401	21.7461	27.9979	0.0077521
8	M	3.97	463.392	34.747	16.1116	25.2778	0.00572077
9	M	3.97	270.398	21.7633	15.8221	18.3923	0.00333817
10	M	3.97	347.647	30.2024	15.3286	22.9595	0.00429185
1	M	3.97	192.041	19.5796	12.205	15.1775	0.00237083
2	M	3.97	129.676	16.3959	8.82715	13.1731	0.0016009
3	M	3.97	479.047	33.0001	18.6142	25.0846	0.00591405
4	M	3.97	395.129	32.3655	14.2518	23.3548	0.00487804
5	M	3.97	271.144	24.124	15.8245	18.2399	0.00334739
6	M	3.97	256.493	25.5001	11.8463	17.5408	0.00316651
7	M	3.97	492.927	37.5469	16.9587	25.8602	0.00608539
8	M	3.97	285.049	26.7596	13.6661	18.4457	0.00351905
9	M	3.97	382.151	32.9536	17.2605	22.529	0.00471782
10	M	3.97	241.635	24.3345	11.9588	16.9387	0.00298309
1	M	4.02	438.466	26.8944	19.6544	23.3878	0.00541305
2	M	4.02	166.832	17.5798	11.0069	14.45	0.00205961
3	M	4.02	152.773	16.1116	10.7261	14.2941	0.00188604
4	M	4.02	161.991	20.6623	10.8098	14.234	0.00199985
5	M	4.02	171.854	19.2266	12.0297	14.6037	0.0021216
6	M	4.02	159.803	16.1395	12.2734	14.0761	0.00197283
7	M	4.02	128.98	15.5785	9.99158	12.5786	0.00159231
8	M	4.02	180.068	17.4401	12.3069	14.9657	0.00222301
9	M	4.02	247.97	19.1985	15.1767	17.6255	0.00306129
10	M	4.02	187.072	18.1583	13.171	15.1365	0.00230948
1	M	4.02	135.212	17.7721	9.473	13.3932	0.00166924
2	M	4.02	421.909	27.6045	18.4307	23.4808	0.00520865
3	M	4.02	466.791	31.968	18.2347	25.1043	0.00576273
4	M	4.02	195.054	22.3332	12.2849	15.304	0.00240802
5	M	4.02	524.573	31.6218	22.5529	25.9665	0.00647608
6	M	4.02	189.363	20.4858	11.4653	15.2461	0.00233777
7	M	4.02	280.723	22.2749	16.5312	18.6528	0.00346565
8	M	4.02	293.881	23.1479	14.1875	19.3581	0.00362809
1	M	4.02	353.672	26.387	17.8436	21.452	0.00436623
2	M	4.02	233.061	22.4677	13.1827	16.8796	0.00287723
3	M	4.02	342.703	25.6009	16.7263	20.4741	0.00423081
4	M	4.02	248.33	19.9503	15.533	17.5691	0.00306574
5	M	4.02	280.955	26.0036	13.3342	18.7778	0.00346851
6	M	4.02	249.309	18.9827	16.0852	17.6264	0.00307782
7	M	4.02	270.501	20.74	15.0873	18.385	0.00333944
8	M	4.02	291.821	22.4069	16.468	18.9643	0.00360266
9	M	4.02	291.615	26.8958	13.618	18.8278	0.00360012
10	M	4.02	176.72	15.9727	13.73	14.8542	0.00218168
1	F	3.165	374.89	23.4331	19.5796	21.6073	0.00462818
2	F	3.165	208.547	19.1084	13.5953	16.0497	0.0025746
3	F	3.165	161.863	17.7829	11.2338	14.262	0.00199826
4	F	3.165	181.458	19.3048	12.7771	14.9633	0.00224018
5	F	3.165	394.125	24.8304	20.0507	22.1981	0.00486564
6	F	3.165	224.563	18.6308	15.5852	16.7429	0.00277233
7	F	3.165	359.466	27.4868	17.0095	21.3991	0.00443776
8	F	3.165	325.219	24.4653	17.4917	20.0816	0.00401496
9	F	3.165	244.159	21.9846	13.3661	17.1844	0.00301424
10	F	3.165	232.7	22.5643	12.6566	17.2155	0.00287278
1	F	3.165	323.699	27.9439	15.8432	20.5388	0.00399621
2	F	3.165	334.489	21.7792	19.6695	20.4667	0.0041294
3	F	3.165	328.18	24.1901	16.0025	20.0816	0.00405152
4	F	3.165	378.031	29.7246	16.6275	22.8642	0.00466696
5	F	3.165	242.33	22.1758	13.0226	17.1716	0.00299167
6	F	3.165	274.878	21.1244	16.0347	18.5246	0.00339349
7	F	3.165	325.528	26.0857	14.5707	20.3853	0.00401878
8	F	3.165	319.94	24.0513	16.6275	19.8825	0.0039498
9	F	3.165	389.799	24.7354	18.8376	22.2386	0.00481224
10	F	3.165	403.292	26.9967	18.4712	23.1354	0.00497881
1	F	3.165	138.07	15.7879	11.9233	13.1705	0.00170453
2	F	3.165	275.573	20.2424	15.9776	18.4945	0.00340207
3	F	3.165	188.076	19.5638	11.6292	15.4501	0.00232187
4	F	3.165	304.464	25.1171	15.5728	19.2476	0.00375874
5	F	3.165	153.005	16.0226	11.9276	13.7477	0.00188891
6	F	3.165	273.822	21.9488	14.7708	18.3561	0.00338045
7	F	3.165	183.956	16.7171	14.0636	15.115	0.00227101
8	F	3.165	252.785	20.8891	14.7114	17.6494	0.00312074
9	F	3.165	206.796	18.6287	13.171	16.0131	0.00255298
10	F	3.165	125.684	17.0262	8.91279	12.7371	0.00155162
1	M	3.365	280.028	24.5268	15.0129	18.5799	0.00345706
2	M	3.365	313.194	25.9352	16.7932	20.6105	0.00386651
3	M	3.365	235.893	21.1049	14.2852	17.0607	0.0029122
4	M	3.365	203.603	19.1407	13.8792	15.8714	0.00251356
5	M	3.365	241.3	22.5049	12.6769	17.1456	0.00297896
6	M	3.365	150.661	14.7769	12.5821	13.7531	0.00185998
7	M	3.365	177.544	19.8597	11.8713	14.8822	0.00219186
8	M	3.365	224.409	19.9548	13.3188	16.671	0.00277042
9	M	3.365	307.348	23.936	16.5872	19.4329	0.00379435
10	M	3.365	286.8	21.6637	16.4399	18.9002	0.00354067
1	M	3.365	364.693	26.0422	17.5812	21.8499	0.00450229
2	M	3.365	469.803	29.1613	19.7733	24.7043	0.00579992
3	M	3.365	510.514	28.2468	21.6821	25.6679	0.00630251
4	M	3.365	241.352	21.3126	13.6284	17.152	0.00297959
5	M	3.365	287.315	24.0647	14.9243	18.7388	0.00354703
6	M	3.365	463.263	26.251	21.7633	24.1938	0.00571918
7	M	3.365	152.927	15.4266	12.0809	13.8815	0.00188795
8	M	3.365	168.686	18.8185	10.1653	14.4663	0.0020825
9	M	3.365	363.071	24.6274	18.7808	21.5294	0.00448226
10	M	3.365	312.009	22.8574	16.6422	19.6588	0.00385189
1	M	3.365	408.236	24.1075	21.0083	22.6022	0.00503985
2	M	3.365	411.969	30.3932	17.0012	24.2046	0.00508594
3	M	3.365	292.877	26.497	12.7053	20.4426	0.00361569
4	M	3.365	301.143	23.7497	15.7724	19.2013	0.00371774
5	M	3.365	337.141	23.8708	17.7894	20.476	0.00416215
6	M	3.365	403.961	26.7148	18.5199	22.928	0.00498708
7	M	3.365	354.367	25.8352	16.4414	20.8591	0.00437482
8	M	3.365	516.591	30.146	22.594	25.4674	0.00637753
9	M	3.365	493.416	32.4802	19.9503	25.1489	0.00609143
10	M	3.365	493.751	33.1053	18.617	25.5722	0.00609556
1	M	.	331.811	25.5873	15.853	20.8504	0.00409634
2	M	.	137.04	17.5907	9.43487	13.1512	0.00169181
3	M	.	234.734	22.6645	13.8011	16.9124	0.00289789
4	M	.	138.842	16.5094	9.41848	13.5432	0.00171407
5	M	.	163.897	19.7485	10.3262	14.5379	0.00202337
6	M	.	153.623	18.016	9.76083	14.4695	0.00189654
7	M	.	224.331	22.6935	12.0692	16.8107	0.00276947
8	M	.	259.197	23.9505	13.9763	17.6786	0.00319989
9	M	.	179.398	22.8574	9.65474	15.0732	0.00221474
10	M	.	225.078	20.6448	13.2208	16.5569	0.00277868
1	M	.	191.681	18.4502	12.6647	15.562	0.00236638
2	M	.	229.636	21.8571	14.0892	16.7526	0.00283495
3	M	.	258.553	21.2314	14.3248	17.8134	0.00319194
4	M	.	321.846	23.8341	16.5125	19.9938	0.00397332
5	M	.	286.517	22.145	14.6025	18.7347	0.00353717
6	M	.	236.048	18.7609	15.2317	17.1198	0.00291411
7	M	.	172.394	20.553	10.7704	14.651	0.00212828
8	M	.	162.326	15.4691	12.9671	14.1742	0.00200398
9	M	.	240.167	19.8649	15.0916	17.296	0.00296497
10	M	.	165.03	17.32	11.3943	14.3181	0.00203736
1	M	.	131.143	15.8927	10.3498	12.8622	0.00161902
2	M	.	269.393	21.0089	15.2444	18.3212	0.00332578
3	M	.	340.076	24.1544	17.4939	20.9651	0.00419839
4	M	.	206.229	21.0824	11.8366	15.9199	0.00254599
5	M	.	240.399	19.6066	15.169	17.2302	0.00296783
6	M	.	138.07	16.1507	10.7561	13.1611	0.00170453
7	M	.	124.191	19.2674	8.47898	12.6339	0.00153319
8	M	.	129.753	16.6616	9.77665	13.0042	0.00160185
9	M	.	171.751	17.5856	12.4308	14.6364	0.00212033
10	M	.	264.372	22.8574	14.4821	17.9671	0.00326379
1	M	.	288.68	26.2156	12.579	18.6101	0.00356388
2	M	.	266.638	19.5967	16.7763	18.2085	0.00329176
3	M	.	394.305	24.2831	19.4291	22.329	0.00486787
4	M	.	446.989	26.4167	20.608	23.9409	0.00551827
5	M	.	190.033	18.381	13.6925	15.2618	0.00234603
6	M	.	323.545	23.4754	16.1148	19.9729	0.0039943
7	M	.	223.894	19.1064	13.716	16.5161	0.00276406
8	M	.	335.802	23.6301	16.1212	21.2139	0.00414562
9	M	.	284.277	24.2215	14.1875	18.6266	0.00350952
10	M	.	319.374	27.0576	15.3152	19.8167	0.0039428
1	M	.	262.441	20.0507	15.9122	18.0568	0.00323994
2	M	.	303.666	23.1813	16.2484	19.5331	0.00374889
3	M	.	321.974	25.6838	15.3462	19.8077	0.00397491
4	M	.	206.075	21.984	13.3574	15.8033	0.00254408
5	M	.	170.978	17.0609	11.7842	14.5894	0.00211079
6	M	.	178.136	17.3431	11.8811	14.82	0.00219917
7	M	.	143.271	14.5822	12.2734	13.2741	0.00176874
8	M	.	203.062	19.3268	14.0351	15.7981	0.00250689
9	M	.	165.88	16.7763	12.3965	14.387	0.00204785
10	M	.	161.837	17.7894	11.7152	14.2646	0.00199794
1	M	.	312.061	23.8406	16.3456	19.6401	0.00385252
2	M	.	288.757	24.1048	13.3603	19.1436	0.00356483
3	M	.	248.227	20.5304	14.9234	17.4841	0.00306447
4	M	.	188.539	17.4563	13.4716	15.278	0.0023276
5	M	.	440.268	31.7782	18.2918	24.5284	0.0054353
6	M	.	462.722	28.0671	21.6726	24.1537	0.0057125
7	M	.	275.136	23.5778	14.4215	18.2613	0.00339666
8	M	.	212.203	18.5713	13.4716	16.174	0.00261974
9	M	.	380.246	28.893	18.4732	22.3478	0.0046943
10	M	.	195.286	17.9106	12.1892	15.654	0.00241088
1	F	.	178.703	23.2417	9.8187	14.8509	0.00220616
2	F	.	242.588	20.6579	14.3759	17.3411	0.00299485
3	F	.	187.999	20.3262	11.8355	15.2374	0.00232092
4	F	.	199.74	17.7547	14.0718	15.7868	0.00246588
5	F	.	282.371	24.8853	12.0617	18.8455	0.00348599
6	F	.	294.345	22.7711	15.7626	19.0544	0.00363381
7	F	.	212.899	17.9866	14.6588	16.2213	0.00262832
8	F	.	277.427	25.9922	13.0068	18.5446	0.00342496
9	F	.	190.419	19.49	12.4814	15.4149	0.0023508
10	F	.	285.075	21.2035	16.891	18.8032	0.00351937
1	F	.	224.615	20.1225	13.1083	16.7362	0.00277296
2	F	.	258.888	22.1241	14.0773	17.8981	0.00319608
3	F	.	455.77	33.2906	17.2149	25.0219	0.00562667
4	F	.	282.242	24.5305	14.0663	18.4281	0.0034844
5	F	.	243.206	27.9457	11.383	17.1705	0.00300248
6	F	.	147.726	17.6288	10.0083	13.8339	0.00182374
7	F	.	197.217	19.1763	12.1415	15.8898	0.00243473
8	F	.	187.252	23.2611	11.5045	15.1086	0.0023117
9	F	.	280.389	22.5666	15.389	18.6632	0.00346152
10	F	.	154.55	17.173	9.95414	13.8991	0.00190798
1	F	.	251.085	21.6298	14.0058	17.3663	0.00309975
2	F	.	193.329	18.0331	13.2062	15.5253	0.00238672
3	F	.	101.763	14.7246	8.88385	11.5175	0.0012563
4	F	.	155.245	18.8192	10.4316	14.0254	0.00191656
5	F	.	230.125	21.001	13.1083	16.761	0.00284099
6	F	.	163.588	15.6445	12.8474	14.213	0.00201956
7	F	.	242.923	19.9909	15.3126	17.2801	0.00299898
8	F	.	230.666	17.8321	16.009	16.9321	0.00284767
9	F	.	250.03	23.4271	14.6104	17.5982	0.00308672
10	F	.	145.254	15.4082	11.2944	13.5372	0.00179322
1	F	.	86.7029	11.6233	8.82603	10.2925	0.00107065
2	F	.	106.242	14.6719	9.32801	11.5105	0.00131193
3	F	.	152.683	17.2665	11.269	13.706	0.00188541
4	F	.	145.191	16.6934	10.5126	13.4656	0.0017929
5	F	.	131.702	17.1498	8.72924	13.1458	0.00162633
6	F	.	180.768	18.9904	11.9422	15.0386	0.00223223
7	F	.	133.066	14.7898	10.5566	13.0076	0.00164318
8	F	.	116.153	15.2145	9.83448	12.1691	0.00143432
9	F	.	283.947	24.6321	14.9077	18.5924	0.00350634
10	F	.	103.384	16.2083	7.76801	11.6253	0.00127665
1	F	.	169.081	17.4953	12.2329	14.5227	0.00208791
2	F	.	122.46	14.2879	10.4105	12.2682	0.0015122
3	F	.	132.706	14.3023	10.9821	12.8634	0.00163873
4	F	.	73.0333	12.7966	6.68699	9.34319	0.00090185
5	F	.	145.964	16.3726	11.2049	13.522	0.00180244
6	F	.	117.363	13.6493	9.94511	12.0573	0.00144926
7	F	.	117.517	13.9081	10.007	12.1185	0.00145117
8	F	.	111.751	14.6885	10.3248	12.0343	0.00137996
9	F	.	135.409	14.3526	11.0813	13.1611	0.0016721
10	F	.	96.7942	12.4333	9.46771	11.0651	0.00119527
1	F	.	122.846	14.2807	11.072	12.3673	0.00151697
2	F	.	112.137	14.6666	10.1094	11.9896	0.00138473
3	F	.	118.573	13.9801	10.0507	12.1022	0.0014642
4	F	.	77.4611	10.5676	8.91165	9.75757	0.00095653
5	F	.	154.279	17.7654	10.8084	13.8322	0.00190512
6	F	.	124.854	15.3795	10.4598	12.628	0.00154177
7	F	.	85.3128	12.2414	8.7719	10.2161	0.00105349
8	F	.	73.3937	12.6631	6.90107	9.29608	0.0009063
9	F	.	83.5622	11.739	8.79535	10.0787	0.00103187
10	F	.	118.985	13.7956	10.667	12.2277	0.00146929
1	M	.	134.413	19.5118	9.79376	13.1449	0.00165939
2	M	.	276.243	22.4677	16.0668	18.4716	0.00341033
3	M	.	272.998	20.8607	15.5056	18.3521	0.00337028
4	M	.	287.856	25.1273	14.4643	18.7067	0.0035537
5	M	.	176.076	16.4312	13.2558	14.7657	0.00217374
6	M	.	287.65	23.3737	15.2874	18.9053	0.00355116
7	M	.	341.493	24.2947	16.7109	20.5424	0.00421587
8	M	.	195.028	16.7909	14.3311	15.6154	0.0024077
9	M	.	386.941	30.3533	17.8933	21.9732	0.00477695
10	M	.	336.961	23.5685	16.381	20.4636	0.00415992
1	M	.	244.622	24.7817	13.2373	17.3425	0.00301996
2	M	.	150.121	19.3228	10.9118	13.6861	0.0018533
3	M	.	228.529	19.5855	15.2317	16.8614	0.00282128
4	M	.	263.265	21.3711	14.2924	18.0193	0.00325012
5	M	.	270.707	26.2328	15.1086	18.1904	0.00334199
6	M	.	307.554	22.4069	17.973	19.5388	0.00379689
7	M	.	430.458	25.5178	21.9066	23.3488	0.00531419
8	M	.	287.624	22.1241	16.3212	18.8531	0.00355084
9	M	.	236.485	27.4675	10.9518	16.9124	0.00291951
10	M	.	245.549	22.2309	14.8673	17.3907	0.00303141
1	M	.	254.768	19.787	15.6996	17.7616	0.00314521
2	M	.	182.874	16.9489	13.2188	15.2097	0.00225766
3	M	.	233.138	19.619	15.6149	16.9841	0.00287818
4	M	.	331.991	23.2583	18.2234	20.2661	0.00409857
5	M	.	317.236	21.765	17.7605	19.8701	0.00391642
6	M	.	140.13	16.1825	11.5045	13.4216	0.00172996
7	M	.	146.361	15.2655	11.2029	13.5151	0.00180689
8	M	.	315.357	24.2645	17.137	19.6924	0.00389321
9	M	.	383.877	25.6009	19.813	22.3941	0.00473912
10	M	.	121.101	13.9098	10.5969	12.4791	0.00149504
1	M	3.66	209.858	20.975	12.0378	16.0528	0.00259145
2	M	3.66	371.911	27.5898	17.0142	22.8873	0.00459257
3	M	3.66	119.654	14.522	9.08899	12.3784	0.00147755
4	M	3.66	97.2833	13.4699	9.03217	10.8988	0.00120131
5	M	3.66	183.394	16.9079	13.2628	15.1278	0.00226465
6	M	3.66	393.87	27.8392	18.2345	23.4809	0.00486373
7	M	3.66	171.501	16.1805	13.1918	14.5906	0.00211779
8	M	3.66	251.021	19.7877	15.5435	17.6591	0.00309975
9	M	3.66	182.596	17.3119	13.1547	15.0783	0.0022548
10	M	3.66	340.607	27.9863	16.0166	21.8019	0.00420602
1	M	3.66	525.752	29.5209	21.4933	25.8181	0.00649229
2	M	3.66	368.77	27.0261	17.5907	21.2632	0.00455379
3	M	3.66	339.166	28.4312	15.4296	21.7766	0.00418821
4	M	3.66	137.752	15.7736	11.4862	13.1886	0.00170103
5	M	3.66	488.09	34.0162	16.3317	25.3549	0.00602722
6	M	3.66	285.054	24.7171	13.2793	18.4626	0.00352001
7	M	3.66	336.411	25.0179	16.5385	20.392	0.0041542
8	M	3.66	371.268	23.5425	20.0481	21.6177	0.00458463
9	M	3.66	317.104	24.6091	16.5104	19.7247	0.00391578
10	M	3.66	251.51	23.1366	12.8056	17.5175	0.00310579
1	M	3.66	301.015	20.3217	18.4283	19.4134	0.0037171
2	M	3.66	346.271	22.5592	19.0871	20.8231	0.00427595
3	M	3.66	490.304	28.7177	22.2888	25.0882	0.00605456
4	M	3.66	195.571	17.6761	13.6615	15.7315	0.00241502
5	M	3.66	286.701	21.0577	16.0222	18.8647	0.00354035
6	M	3.66	164.293	17.2545	11.0813	14.671	0.00202878
7	M	3.66	563.981	29.2462	25.0713	26.6361	0.00696436
8	M	3.66	315.662	22.2397	16.8163	19.808	0.00389798
9	M	3.66	379.454	23.537	20.5397	21.9625	0.00468571
10	M	3.66	218.611	20.1844	13.0446	16.3365	0.00269953
1	F	3.08	260.278	19.7889	16.4226	18.0302	0.00321324
2	F	3.08	292.98	22.1334	16.4805	19.0455	0.00361696
3	F	3.08	270.063	20.311	15.8432	18.3138	0.00333404
4	F	3.08	703.92	42.0721	18.8622	30.0204	0.00869019
5	F	3.08	306.009	24.1901	16.2008	19.4149	0.00377782
6	F	3.08	384.546	33.8201	14.7158	23.0758	0.00474739
7	F	3.08	829.939	43.4131	22.631	32.2498	0.010246
8	F	3.08	257.188	23.5685	12.2219	17.5635	0.00317509
9	F	3.08	466.276	28.7362	18.5046	24.7264	0.00575637
10	F	3.08	819.922	35.8672	2.56747	29.165	0.0101223
1	F	3.08	658.265	34.7144	21.415	29.2701	0.00812657
2	F	3.08	738.064	37.89	22.5581	30.1743	0.00911172
3	F	3.08	700.443	31.1707	28.29	29.541	0.00864728
4	F	3.08	292.954	26.6612	16.2072	18.9367	0.00361665
5	F	3.08	851.208	38.3681	28.203	32.4839	0.0105085
6	F	3.08	532.118	29.08	21.7485	25.8005	0.00656922
7	F	3.08	695.963	37.7507	24.0722	29.4167	0.00859196
8	F	3.08	1082.34	41.0928	32.2715	36.8508	0.0133619
9	F	3.08	969.528	37.5788	31.2783	34.9388	0.0119692
10	F	3.08	804.086	35.3028	28.6392	31.7028	0.00992679
1	F	3.08	1038.33	40.4307	31.9346	36.1192	0.0128186
2	F	3.08	810.704	38.1426	28.4805	31.7928	0.0100085
3	F	3.08	811.94	38.4683	26.6013	31.731	0.0100237
4	F	3.08	544.606	29.8529	22.5398	26.2928	0.0067234
5	F	3.08	792.447	33.5863	30.2164	31.6058	0.0097831
6	F	3.08	960.284	43.0632	27.5317	34.4529	0.0118551
7	F	3.08	1168.14	45.335	35.5535	38.2652	0.0144211
8	F	3.08	1335.69	47.8321	35.3891	40.834	0.0164897
9	F	3.08	576.278	33.5633	20.0507	27.2771	0.00711441
10	F	3.08	508.84	29.4775	21.3186	25.494	0.00628185
1	F	3.85	413.978	28.6392	17.4939	23.5531	0.00511074
2	F	3.85	379.654	27.0676	16.8315	22.7064	0.00468699
3	F	3.85	463.675	29.021	19.0253	24.656	0.00572427
4	F	3.85	235.713	24.7312	12.3393	16.9031	0.00290997
5	F	3.85	115.668	15.3521	9.35676	12.0906	0.00142796
6	F	3.85	287.83	25.1202	12.8624	18.8325	0.00355339
7	F	3.85	234.889	20.1065	13.3661	16.9926	0.0028998
8	F	3.85	383.671	29.5525	14.2563	23.103	0.00473658
9	F	3.85	316.696	24.0208	17.085	19.8441	0.00390974
10	F	3.85	415.574	25.9024	19.774	23.1314	0.00513044
1	F	3.85	415.394	30.0022	17.8581	23.0894	0.00512822
2	F	3.85	641.322	35.2535	24.6033	28.2886	0.0079174
3	F	3.85	779.289	41.3906	24.4216	31.1227	0.00962066
4	F	3.85	359.929	27.646	16.2072	22.1506	0.00444348
5	F	3.85	385.988	26.2151	18.2347	22.8926	0.00476519
6	F	3.85	316	28.0726	14.5539	21.4302	0.00390116
7	F	3.85	363.972	24.8144	16.5351	21.558	0.00449339
8	F	3.85	458.963	31.7522	15.4457	24.3344	0.00566609
1	F	3.85	183.518	17.4031	12.7417	15.0703	0.00226561
2	F	3.85	260.381	22.2813	15.3126	17.9466	0.00321451
3	F	3.85	170.257	17.4909	12.8474	14.4714	0.00210189
4	F	3.85	291.718	25.5223	14.3329	19.9915	0.00360139
5	F	3.85	287.753	24.986	14.1657	21.2242	0.00355243
6	F	3.85	198.994	22.5278	10.98	16.2118	0.00245666
7	F	3.85	264.346	20.6803	15.5728	17.987	0.00326347
8	F	3.85	217.018	20.9008	12.9094	16.3744	0.00267918
9	F	3.85	250.828	20.2786	15.2478	17.6338	0.00309658
10	F	3.85	200.178	19.3747	11.4877	15.9195	0.00247128
1	M	.	335.647	22.949	15.6149	20.6386	0.00414371
2	M	.	354.857	29.8771	14.4429	22.2999	0.00438086
3	M	.	446.114	31.1992	17.8256	24.4592	0.00550746
4	M	.	193.277	22.2147	11.7317	15.491	0.00238609
5	M	.	249.592	21.4072	14.4572	17.5674	0.00308132
6	M	.	117.985	15.0873	9.53396	12.2409	0.00145657
7	M	.	99.5483	14.1584	8.47291	11.1017	0.00122896
8	M	.	188.591	18.9657	12.8624	15.3935	0.00232823
9	M	.	225.233	19.787	13.73	16.7123	0.00278059
10	M	.	223.095	20.9991	11.9135	16.653	0.00275421
1	M	.	167.579	17.7372	12.3466	14.5486	0.00206883
2	M	.	137.22	16.4657	9.95026	13.4708	0.00169404
3	M	.	128.517	13.9098	10.5689	12.7588	0.00158659
4	M	.	118.5	15.5247	10.0532	12.5603	0.00146293
5	M	.	116.028	16.1212	8.57111	12.6164	0.00143241
6	M	.	162.918	17.8025	11.7404	14.2614	0.00201129
7	M	.	193.483	17.4563	12.5164	15.4053	0.00238863
8	M	.	99.1106	12.5821	9.54476	11.2594	0.00122356
9	M	.	99.5226	14.133	8.91712	11.2905	0.00122865
10	M	.	135.469	19.0895	8.54252	13.3128	0.00167242
1	M	.	197.474	19.9503	12.1044	15.7138	0.0024379
2	M	.	271.634	24.0149	14.1083	18.366	0.00335343
3	M	.	158.773	19.4702	10.8265	14.1458	0.00196011
4	M	.	134.336	18.5046	8.04899	13.454	0.00165843
5	M	.	197.835	20.8762	12.0639	15.6738	0.00244235
6	M	.	130.293	14.9545	10.4489	12.837	0.00160853
7	M	.	111.084	13.618	9.89836	11.9625	0.00137138
8	M	.	308.353	23.7995	17.143	19.5284	0.00380675
9	M	.	308.842	26.8023	15.8026	19.3858	0.00381278
10	M	.	173.141	18.0303	12.6647	14.6386	0.0021375
1	M	.	199.534	19.894	12.6769	15.7112	0.00246334
2	M	.	170.334	16.3684	11.6921	14.7629	0.00210285
3	M	.	255.514	23.1473	13.1906	17.5189	0.00315443
4	M	.	263.059	20.6111	15.5156	18.057	0.00324757
5	M	.	184.754	18.5199	12.5544	15.1101	0.00228087
6	M	.	237.927	21.496	12.9988	17.1215	0.00293731
7	M	.	203.551	20.6205	12.2334	15.8591	0.00251293
8	M	.	256.519	21.8029	14.2156	17.7812	0.00316683
9	M	.	225.979	23.9161	13.5754	16.5252	0.00278981
10	M	.	226.726	21.6035	13.2208	16.6395	0.00279903
1	M	.	432.183	26.1566	19.9657	23.8308	0.00533548
2	M	.	209.268	19.9838	13.281	16.138	0.0025835
3	M	.	328.695	28.2167	13.8505	22.803	0.00405788
4	M	.	225.361	18.3782	15.6149	16.7335	0.00278218
5	M	.	157.871	17.5233	11.8789	14.048	0.00194899
6	M	.	316.49	25.2219	13.7338	19.485	0.0039072
7	M	.	103.102	12.098	9.44032	11.2781	0.00127283
8	M	.	215.963	22.4344	12.4308	16.2983	0.00266615
9	M	.	834.162	38.4656	26.7783	32.385	0.0102981
10	M	.	726.064	34.969	24.3027	30.5091	0.00896358
1	M	.	148.653	16.5219	10.5592	13.7361	0.00183518
2	M	.	83.8153	12.7781	7.47336	10.0156	0.00103473
3	M	.	170.283	16.9853	13.1583	14.5284	0.00210221
4	M	.	172.832	16.5219	12.9373	14.6798	0.00213368
5	M	.	499.029	27.0334	23.5881	25.3012	0.00616073
6	M	.	177.699	18.9467	11.7831	14.9841	0.00219376
7	M	.	264.475	22.6577	15.4724	17.967	0.00326506
8	M	.	591.187	31.4552	24.7166	27.2665	0.00729846
9	M	.	272.998	24.7312	12.1585	18.2625	0.00337028
10	M	.	292.362	24.5515	14.5415	18.7977	0.00360933
1	F	.	319.399	23.2832	16.2143	19.8594	0.00394312
2	F	.	316.361	23.7686	15.7724	19.7171	0.00390561
3	F	.	204.684	19.1084	13.6859	15.8778	0.00252691
4	F	.	171.442	20.1449	10.9929	14.4563	0.00211652
5	F	.	232.88	21.7028	14.0058	16.9063	0.00287501
6	F	.	283.401	22.2934	15.2469	18.9044	0.00349871
7	F	.	204.35	20.7754	12.579	15.8655	0.00252278
8	F	.	221.679	18.2037	14.5389	16.5648	0.00273672
9	F	.	234.554	21.5624	13.7103	16.9842	0.00289567
10	F	.	213.594	20.3509	11.6092	16.5515	0.0026369
1	F	.	231.825	21.5869	11.5547	16.7518	0.00286197
2	F	.	145.975	19.1763	9.02191	13.6739	0.00180212
3	F	.	201.852	24.1747	11.5547	15.6943	0.00249195
4	F	.	183.389	19.7348	12.0735	15.0574	0.00226402
5	F	.	415.214	29.9472	15.4791	23.5867	0.00512599
6	F	.	210.221	19.2052	13.0965	16.0349	0.00259526
7	F	.	200.23	17.8782	12.7165	15.7862	0.00247192
8	F	.	156.223	25.2199	7.83665	14.5986	0.00192864
9	F	.	258.604	19.9044	16.0475	17.8708	0.00319258
10	F	.	117.367	14.6104	9.19716	12.5778	0.00144894
1	F	.	256.931	20.1557	15.9259	17.8713	0.00317192
2	F	.	338.248	29.495	14.499	22.0212	0.00417582
3	F	.	101.248	13.6161	8.98616	11.2979	0.00124994
4	F	.	158.773	20.7549	9.83573	14.2056	0.00196011
5	F	.	219.516	19.003	15.2655	16.5005	0.00271002
6	F	.	147.005	18.697	9.5542	14.2793	0.00181484
7	F	.	357.354	31.8008	14.4429	23.2411	0.00441169
8	F	.	218.589	19.9503	12.8384	16.3669	0.00269858
9	F	.	268.441	21.3005	15.5918	18.2118	0.00331401
10	F	.	283.71	21.2551	16.4163	18.8014	0.00350252
1	F	.	337.347	24.6269	16.6399	20.8285	0.00416469
2	F	.	282.217	22.5226	13.8857	18.563	0.00348409
3	F	.	292.748	23.1663	13.8235	19.6255	0.0036141
4	F	.	263.316	24.7687	13.9339	17.9792	0.00325075
5	F	.	344.377	23.3208	18.2242	21.0438	0.00425148
6	F	.	201.002	20.0744	11.8897	15.865	0.00248146
7	F	.	60.5118	9.473	7.70409	8.58601	0.00074704
8	F	.	195.698	20.0969	12.4897	15.6293	0.00241597
9	F	.	235.249	18.7445	15.3353	17.0791	0.00290425
10	F	.	178.291	17.3905	11.6822	15.0292	0.00220108
1	F	.	272.844	20.0744	16.8001	18.4551	0.00336837
2	F	.	183.904	17.9278	13.5905	15.0874	0.00227038
3	F	.	402.571	27.0595	18.946	22.8377	0.00496991
4	F	.	289.71	24.3069	14.7813	19.3567	0.00357659
5	F	.	416.218	32.0938	15.8927	23.6337	0.00513839
6	F	.	748.08	34.4482	25.889	30.7873	0.00923538
7	F	.	269.393	20.8564	16.5779	18.2937	0.00332578
8	F	.	477.914	30.2841	21.8383	24.612	0.00590006
9	F	.	333.69	22.8185	17.8926	20.3624	0.00411955
10	F	.	236.975	20.9494	13.3968	17.0631	0.00292555
1	F	.	197.835	18.5379	14.1584	15.6634	0.00244235
2	F	.	282.32	21.4738	16.5538	18.7165	0.00348536
3	F	.	182.437	15.9388	14.5398	15.1033	0.00225226
4	F	.	319.245	24.0834	15.0395	19.8451	0.00394121
5	F	.	314.507	22.4407	17.8147	19.814	0.00388272
6	F	.	302.405	22.1195	17.5798	19.418	0.00373331
7	F	.	396.108	25.4177	19.8162	22.4954	0.00489012
8	F	.	491.176	28.1445	23.2522	24.9465	0.00606377
9	F	.	478.352	27.1588	22.8343	24.5234	0.00590546
10	F	.	263.651	21.0799	14.9614	18.0848	0.00325489
1	F	.	244.442	19.6171	14.83	17.3113	0.00301774
2	F	.	252.502	21.0726	13.73	17.5403	0.00311724
3	F	.	195.981	20.8218	11.114	15.4879	0.00241947
4	F	.	334.514	24.2151	16.6654	21.5275	0.00412972
5	F	.	243.618	18.5539	15.9518	17.4185	0.00300757
6	F	.	222.786	20.2824	12.6769	16.3299	0.00275039
7	F	.	245.008	20.45	15.0206	17.5106	0.00302473
8	F	.	212.332	21.6351	12.5882	16.289	0.00262133
9	F	.	288.577	25.3081	12.7771	18.5553	0.0035626
10	F	.	200.075	22.8304	11.0804	15.728	0.00247001
1	F	.	317.056	23.3825	16.6592	19.7712	0.00391419
2	F	.	324.266	24.2582	14.7943	20.4227	0.0040032
3	F	.	305.675	24.4716	15.368	20.4116	0.00377368
4	F	.	293.624	22.7139	17.0125	19.0272	0.00362491
[truncated: 1,102 more rows]

## Sheet: Liver_genes_Sows
		2^-(▲▲Ct)
Animal	Treatment	ACC	D6D	FAS	SCD	PPAR-α	SREBP-1
1	TC	1.42	0.208	0.332	0.358	1.482	0.76
6	TC	0.474	0.32	0.907	0.659	1.058	1.445
7	TC	0.672	1.981	0.33	0.529	1.219	1.095
11	TC	1.118	1.576	0.812	1.156	0.988	2.2
16	TC	1.873	2.416	3.275	5.704	1.153	1.241
17	TC	1.313	2.17	1.977	1.887	0.862	1.33
22	TC	0.976	0.856	1.117	0.829	0.676	0.592
27	TC	0.824	1.071	1.716	0.775	0.789	0.387
4	N6	1.15	0.467	0.832	1.032	0.568	0.561
5	N6	0.515	0.564	0.291	0.954	0.998	1.465
9	N6	.	.	4.222		0.196	.
10	N6	1.366	0.231	0.707	0.406	0.889	0.773
14	N6	1.212	2.266	2.772	1.914	1.281	1.506
15	N6	0.901	1.767	1.791	1.194	1.052	1.162
20	N6	1.469	3.304	2.057	1.397	0.766	0.869
2	N3	0.27	.	1.053	0.011	0.317	.
3	N3	1.033	0.019	0.368	0.058	0.186	0.67
8	N3	1.661	1.583	2.787	2.941	0.735	1.49
12	N3	1.871	1.384	3.083	1.716	1.331	1.352
18	N3	0.073	0.122	0.498	0.191	1.291	0.162
19	N3	2.442	1.795	4.428	2.924	0.8	1.381
23	N3	0.904	0.696	1.801	0.525	1.197	0.571
28	N3	0.894	1.994	1.843	0.918	0.79	0.478
29	N3	.	0.136	0.211	1.243	1.351	1.044

[truncated: 13 more sheets: Liver_genes_Piglets, ARH_genes_Sows, Complement_System, IgA, IgG, IgM, TNF-Alpha, IL-10, IL-6, LTB4, PGF2a, TXB2, APGAR]
